# Supplementary material for: Biomarker panels for characterizing microbial community biofilm formation as composite molecular process
Source: PLoS One. 2018 Aug 9;13(8):e0202032. doi: 10.1371/journal.pone.0202032 (PMC6085001; doi:10.1371/journal.pone.0202032)
Supplement: S1 Table — Spreadsheet “sites”: Copper site-specific scientific references; spreadsheet “species”: Microbial species-specific scientific references; spreadsheet “functions”: key scientific references covering molecular function terms. (XLSX) [file pone.0202032.s001.xlsx]

## Sheet: sites
S1, "sites": complementary scientific references: copper mining sites
Site	Reference
Aguablanca Ni/Cu Mine (Spain)	I. Nancucheo and D. B. Johnson, Significance of microbial communities and interactions in safeguarding reactive mine tailings by ecological engineering, Applied and environmental microbiology, 2011, 77, 8201-8208.
Cantareras Cu Mine (Spain)	K. B. Hallberg, New perspectives in acid mine drainage microbiology, Hydrometallurgy, 2010, 104. J. Gentina and F. Acevedo, Copper Bioleaching in Chile, Minerals, 2016, 6, 23.
El Abra Cu Mine (Chile)	J. Gentina and F. Acevedo, Copper Bioleaching in Chile, Minerals, 2016, 6, 23.
Escondida Cu Mine (Chile)	J. Gentina and F. Acevedo, Copper Bioleaching in Chile, Minerals, 2016, 6, 23. P. Soto, M. Acosta, P. Tapia, Y. Contador, A. Velásquez, C. Espoz, C. inilla, P. Galleguillos and C. Demergasso, From mesophilic to moderate thermophilic populations in an industrial heap bioleaching process, Advanced Materials Research, 2013, 825, 376-379. F. Remonsellez, F. Galleguillos, M. Moreno-Paz, V. Parro, M. …
Spence Cu Leach Plant (Chile)	F. Issotta, P. A. Galleguillos, A. Moya-Beltrán, C. S. Davis-Belmar, G. Rautenbach, P. C. Covarrubias, M. Acosta, F. J. Ossandon, Y. Contador, D. S. Holmes, S. Marín-Eliantonio, R. Quatrini and C. Demergasso, Draft genome sequence of chloride-tolerant Leptospirillum ferriphilum Sp-Cl from industrial bioleaching operations in northern Chile, Standards in genomic sciences, 2016, 11, 19.
Fankou Pb/Zn Mine (China)	Z. S. Hua, Y. J. Han, L. X. Chen, J. Liu, M. Hu and S. J. Li, Ecological roles of dominant and rare prokaryotes in acid mine drainage revealed by metagenomics and metatranscriptomics, The ISME journal, 2015, 9.
Freiberg Au/Cu Mine (Germany)	D. Kock and A. Schippers, Quantitative microbial community analysis of three different sulfidic mine tailing dumps generating acid mine drainage, Applied and environmental microbiology, 2008, 74, 5211-5219.
Kristineberg Au/Ag/Cu/Zn Mine (Sweden)	D. Kock and A. Schippers, Quantitative microbial community analysis of three different sulfidic mine tailing dumps generating acid mine drainage, Applied and environmental microbiology, 2008, 74, 5211-5219.
La Andina Cu Mine (Chile)	N. Diaby, B. Dold, H. R. Pfeifer, C. Holliger, D. B. Johnson and K. B. Hallberg, Microbial communities in a porphyry copper tailings impoundment and their impact on the geochemical dynamics of the mine waste, Environmental microbiology, 2007, 9, 298-307.
Lechang Pb/Zn/Cu/Cd Mine (China)	G. L. Tan, W. S. Shu, K. B. Hallberg, F. Li, C. Y. Lan, W. H. Zhou and L. N. Huang, Culturable and molecular phylogenetic diversity of microorganisms in an open-dumped, extremely acidic Pb/Zn mine tailings, Extremophiles : life under extreme conditions, 2008, 12, 657-664.
Mynydd Parys Cu/Pb/Zn Mine (UK)	J. Gentina and F. Acevedo, Copper Bioleaching in Chile, Minerals, 2016, 6, 23.
Olavsgruva Cu Mine (Røros) (Norway)	D. B. Johnson, S. Rolfe, K. B. Hallberg and E. Iversen, Isolation and phylogenetic characterization of acidophilic microorganisms indigenous to acidic drainage waters at an abandoned Norwegian copper mine, Environmental microbiology, 2001, 3, 630-637
Richmond Cu Mine (USA)	J. Gentina and F. Acevedo, Copper Bioleaching in Chile, Minerals, 2016, 6, 23. G. W. Tyson, J. Chapman, P. Hugenholtz, E. E. Allen, R. J. Ram, P. M. Richardson, V. V. Solovyev, E. M. Rubin, D. S. Rokhsar and J. F. Banfield, Community structure and metabolism through reconstruction of microbial genomes from the environment, Nature, 2004, 428, 37-43.
São Domingos Cu Mine (Portugal)	C. G. Bryan, K. B. Hallberg and D. B. Johnson, Mobilisation of metals in mineral tailings at the abandoned São Domingos copper mine (Portugal) by indigenous acidophilic bacteria, Hydrometallurgy, 2006, 83, 184-194.
Selebi-Phikwe Cu/Ni Mine (Botswana)	D. Kock and A. Schippers, Quantitative microbial community analysis of three different sulfidic mine tailing dumps generating acid mine drainage, Applied and environmental microbiology, 2008, 74, 5211-5219.
Tong Shankou Cu/Mo Mine (China)	J. Xie, Z. He, X. Liu, X. Liu, J. D. Van Nostrand, Y. Deng, L. Wu, J. Zhou and G. Qiu, GeoChip-based analysis of the functional gene diversity and metabolic potential of microbial communities in acid mine drainage, Applied and environmental microbiology, 2011, 77, 991-999.
Yinshan Pb/Zn/Cu/Ag/Au Mine (China)	J. Xie, Z. He, X. Liu, X. Liu, J. D. Van Nostrand, Y. Deng, L. Wu, J. Zhou and G. Qiu, GeoChip-based analysis of the functional gene diversity and metabolic potential of microbial communities in acid mine drainage, Applied and environmental microbiology, 2011, 77, 991-999.
Yongping Cu Mine (China)	J. Xie, Z. He, X. Liu, X. Liu, J. D. Van Nostrand, Y. Deng, L. Wu, J. Zhou and G. Qiu, GeoChip-based analysis of the functional gene diversity and metabolic potential of microbial communities in acid mine drainage, Applied and environmental microbiology, 2011, 77, 991-999.
overview on small and medium-scale Chinese copper bioleaching plants	S. Yin, L. Wang, E. Kabwe, X. Chen, R. Yan, K. An, L. Zhang and A. Wu, Copper Bioleaching in China: Review and Prospect, Minerals, 2018, 8, 32.

## Sheet: species
S1, "species": complementary scientific references: microbial species
Species	Reference
Acidimicrobium ferrooxidans DSM 10331	A. Clum, M. Nolan, E. Lang, T. Glavina Del Rio, H. Tice, A. Copeland, J. F. Cheng, S. Lucas, F. Chen, D. Bruce, L. Goodwin, S. Pitluck, N. Ivanova, K. Mavrommatis, N. Mikhailova, A. Pati, A. Chen, K. Palaniappan, M. Goker, S. Spring, M. Land, L. Hauser, Y. J. Chang, C. C. Jeffries, P. Chain, J. Bristow, J. A. Eisen, V. Markowitz, P. Hugenholtz, N. C. Kyrpides, H. P. Klenk and A. Lapidus, Complete…
Acidiphilium acidophilum ATCC 27807	A. Ruepp, W. Graml, M. L. Santos-Martinez, K. K. Koretke, C. Volker, H. W. Mewes, D. Frishman, S. Stocker, A. N. Lupas and W. Baumeister, The genome sequence of the thermoacidophilic scavenger Thermoplasma acidophilum, Nature, 2000, 407, 508-513.
Acidiphilium cryptum JF-5	A. P. Harrison, Acidiphilium cryptum gen. nov., sp. nov., Heterotrophic Bacterium From Acidic Mineral Environments, International Journal of Systematic and Evolutionary Microbiology, 1981, 31, 327-332.
Acidiphilium rubrum ATCC 35905	P. L. Wichlacz, R. F. Unz and T. A. Langworthy, Acidiphilium angustum sp. nov., Acidiphilium facilis sp. nov., and Acidiphilium rubrum sp. nov.: Acidophilic Heterotrophic Bacteria Isolated from Acidic Coal Mine Drainage, International Journal of Systematic and Evolutionary Microbiology, 1986, 36, 197-201.
Acidiphilium strain SJH	D. B. J. Toni A. M. Bridge, Reductive Dissolution of Ferric Iron Minerals by Acidiphilium SJH, Geomicrobiology Journal, 2000, 17, 193-206.
Acidithiobacillus albertensis strain DSM 14366	R. D. Bryant, K. M. McGroarty, J. W. Costerton and E. J. Laishley, Isolation and characterization of a new acidophilic Thiobacillus species (T. albertis), Canadian Journal of Microbiology, 1983, 29, 1159-1170.
Acidithiobacillus caldus ATCC 51756	L. G. Acuna, J. P. Cardenas, P. C. Covarrubias, J. J. Haristoy, R. Flores, H. Nunez, G. Riadi, A. Shmaryahu, J. Valdes, M. Dopson, D. E. Rawlings, J. F. Banfield, D. S. Holmes and R. Quatrini, Architecture and gene repertoire of the flexible genome of the extreme acidophile Acidithiobacillus caldus, PloS one, 2013, 8, e78237.
Acidithiobacillus ferrivorans SS3	M. Liljeqvist, J. Valdes, D. S. Holmes and M. Dopson, Draft genome of the psychrotolerant acidophile Acidithiobacillus ferrivorans SS3, Journal of bacteriology, 2011, 193, 4304-4305.
Acidithiobacillus ferrooxidans ATCC 23270	G. I. Karavaiko, T. P. Turova, T. F. Kondrat'eva, A. M. Lysenko, T. V. Kolganova, S. N. Ageeva, L. N. Muntyan and T. A. Pivovarova, Phylogenetic heterogeneity of the species Acidithiobacillus ferrooxidans, Int J Syst Evol Microbiol, 2003, 53, 113-119.
Acidithiobacillus ferrooxidans ATCC 53993	G. I. Karavaiko, T. P. Turova, T. F. Kondrat'eva, A. M. Lysenko, T. V. Kolganova, S. N. Ageeva, L. N. Muntyan and T. A. Pivovarova, Phylogenetic heterogeneity of the species Acidithiobacillus ferrooxidans, Int J Syst Evol Microbiol, 2003, 53, 113-119. C. A. Navarro, L. H. Orellana, C. Mauriaca and C. A. Jerez, Transcriptional and functional studies of Acidithiobacillus ferrooxidans genes related …
Acidithiobacillus thiooxidans ATCC 19377	J. Valdes, F. Ossandon, R. Quatrini, M. Dopson and D. S. Holmes, Draft genome sequence of the extremely acidophilic biomining bacterium Acidithiobacillus thiooxidans ATCC 19377 provides insights into the evolution of the Acidithiobacillus genus, Journal of bacteriology, 2011, 193, 7003-7004
Acidobacterium capsulatum ATCC 51196	N. Kishimoto, Y. Kosako and T. Tano, Acidobacterium capsulatum gen. nov., sp. nov.: An acidophilic chemoorganotrophic bacterium containing menaquinone from acidic mineral environment, Current microbiology, 1991, 22, 1-7.
Acidobacterium strain Thars1	O. F. Rowe, J. Sanchez-Espana, K. B. Hallberg and D. B. Johnson, Microbial communities and geochemical dynamics in an extremely acidic, metal-rich stream at an abandoned sulfide mine (Huelva, Spain) underpinned by two functional primary production systems, 2007.
Acidocella aromatica strain PFBC	R. M. Jones, S. Hedrich and D. B. Johnson, Acidocella aromatica sp. nov.: an acidophilic heterotrophic alphaproteobacterium with unusual phenotypic traits, Extremophiles : life under extreme conditions, 2013, 17, 841-850.
Acidocella facilis ATCC 35904	P. L. Wichlacz, R. F. Unz and T. A. Langworthy, Acidiphilium angustum sp. nov., Acidiphilium facilis sp. nov., and Acidiphilium rubrum sp. nov.: Acidophilic Heterotrophic Bacteria Isolated from Acidic Coal Mine Drainage, International Journal of Systematic and Evolutionary Microbiology, 1986, 36, 197-201. N. Kishimoto, Y. Kosako, N. Wakao, T. Tano and A. Hiraishi, Transfer of Acidiphilium facilis…
Acidovorax sp. JS42	B. E. Haigler, W. H. Wallace and J. C. Spain, Biodegradation of 2-nitrotoluene by Pseudomonas sp. strain JS42, Applied and environmental microbiology, 1994, 60, 3466-3469.
Alicyclobacillus acidocaldarius DSM 446	K. Mavromatis, J. Sikorski, A. Lapidus, T. Glavina Del Rio, A. Copeland, H. Tice, J. F. Cheng, S. Lucas, F. Chen, M. Nolan, D. Bruce, L. Goodwin, S. Pitluck, N. Ivanova, G. Ovchinnikova, A. Pati, A. Chen, K. Palaniappan, M. Land, L. Hauser, Y. J. Chang, C. D. Jeffries, P. Chain, L. Meincke, D. Sims, O. Chertkov, C. Han, T. Brettin, J. C. Detter, C. Wahrenburg, M. Rohde, R. Pukall, M. Goker, J. Br…
Alicyclobacillus disulfidooxidans	S. Dufresne, J. Bousquet, M. Boissinot and R. Guay, Sulfobacillus disulfidooxidans sp. nov., a new acidophilic, disulfide-oxidizing, gram-positive, spore-forming bacterium, International journal of systematic bacteriology, 1996, 46, 1056-1064.
Alicyclobacillus pomorum DSM 14955	K. Goto, K. Mochida, M. Asahara, M. Suzuki, H. Kasai and A. Yokota, Alicyclobacillus pomorum sp. nov., a novel thermo-acidophilic, endospore-forming bacterium that does not possess omega-alicyclic fatty acids, and emended description of the genus Alicyclobacillus, Int J Syst Evol Microbiol, 2003, 53, 1537-1544.
Candidatus Micrarchaeum acidiphilum ARMAN-2	B. J. Baker, L. R. Comolli, G. J. Dick, L. J. Hauser, D. Hyatt, B. D. Dill, M. L. Land, N. C. Verberkmoes, R. L. Hettich and J. F. Banfield, Enigmatic, ultrasmall, uncultivated Archaea, Proceedings of the National Academy of Sciences of the United States of America, 2010, 107, 8806-8811.
Candidatus Parvarchaeum acidiphilum ARMAN-4	B. J. Baker, L. R. Comolli, G. J. Dick, L. J. Hauser, D. Hyatt, B. D. Dill, M. L. Land, N. C. Verberkmoes, R. L. Hettich and J. F. Banfield, Enigmatic, ultrasmall, uncultivated Archaea, Proceedings of the National Academy of Sciences of the United States of America, 2010, 107, 8806-8811.
Candidatus Parvarchaeum acidophilus ARMAN-5	B. J. Baker, L. R. Comolli, G. J. Dick, L. J. Hauser, D. Hyatt, B. D. Dill, M. L. Land, N. C. Verberkmoes, R. L. Hettich and J. F. Banfield, Enigmatic, ultrasmall, uncultivated Archaea, Proceedings of the National Academy of Sciences of the United States of America, 2010, 107, 8806-8811.
Ferrimicrobium acidiphilum DSM 19497	D. B. Johnson, P. Bacelar-Nicolau, N. Okibe, A. Thomas and K. B. Hallberg, Ferrimicrobium acidiphilum gen. nov., sp. nov. and Ferrithrix thermotolerans gen. nov., sp. nov.: heterotrophic, iron-oxidizing, extremely acidophilic actinobacteria, Int J Syst Evol Microbiol, 2009, 59, 1082-1089.
Ferroplasma acidarmanus fer1	M. Dopson, C. Baker-Austin, A. Hind, J. P. Bowman and P. L. Bond, Characterization of Ferroplasma isolates and Ferroplasma acidarmanus sp. nov., extreme acidophiles from acid mine drainage and industrial bioleaching environments, Applied and environmental microbiology, 2004, 70, 2079-2088.
Ferroplasma acidiphilum	O. V. Golyshina, T. A. Pivovarova, G. I. Karavaiko, T. F. Kondrateva, E. R. Moore, W. R. Abraham, H. Lunsdorf, K. N. Timmis, M. M. Yakimov and P. N. Golyshin, Ferroplasma acidiphilum gen. nov., sp. nov., an acidophilic, autotrophic, ferrous-iron-oxidizing, cell-wall-lacking, mesophilic member of the Ferroplasmaceae fam. nov., comprising a distinct lineage of the Archaea, Int J Syst Evol Microbiol…
Ferroplasma cupricumulans	R. B. Hawkes, P. D. Franzmann, G. O'Hara and J. J. Plumb, Ferroplasma cupricumulans sp. nov., a novel moderately thermophilic, acidophilic archaeon isolated from an industrial-scale chalcocite bioleach heap, Extremophiles : life under extreme conditions, 2006, 10, 525-530.
Ferrovum myxofaciens P3G	D. B. Johnson, K. B. Hallberg and S. Hedrich, Uncovering a microbial enigma: isolation and characterization of the streamer-generating, iron-oxidizing, acidophilic bacterium "Ferrovum myxofaciens", Applied and environmental microbiology, 2014, 80, 672-680.
Leptospirillum ferriphilum DSM 14647	J. P. Cárdenas, M. Lazcano, F. J. Ossandon, M. Corbett, D. S. Holmes and E. Watkin, Draft Genome Sequence of the Iron-Oxidizing Acidophile Leptospirillum ferriphilum Type Strain DSM 14647, Genome Announcements, 2014, 2, e01153-01114.
Leptospirillum ferriphilum ML-04	S. Mi, J. Song, J. Lin, Y. Che, H. Zheng and J. Lin, Complete genome of Leptospirillum ferriphilum ML-04 provides insight into its physiology and environmental adaptation, Journal of microbiology (Seoul, Korea), 2011, 49, 890-901.
Leptospirillum ferriphilum Sp-Cl	F. Issotta, P. A. Galleguillos, A. Moya-Beltrán, C. S. Davis-Belmar, G. Rautenbach, P. C. Covarrubias, M. Acosta, F. J. Ossandon, Y. Contador, D. S. Holmes, S. Marín-Eliantonio, R. Quatrini and C. Demergasso, Draft genome sequence of chloride-tolerant Leptospirillum ferriphilum Sp-Cl from industrial bioleaching operations in northern Chile, Standards in genomic sciences, 2016, 11, 19.
Leptospirillum ferrodiazotrophum	G. W. Tyson, I. Lo, B. J. Baker, E. E. Allen, P. Hugenholtz and J. F. Banfield, Genome-Directed Isolation of the Key Nitrogen Fixer Leptospirillum ferrodiazotrophum sp. nov. from an Acidophilic Microbial Community, Applied and environmental microbiology, 2005, 71, 6319-6324.
Leptospirillum sp. Group IV UBA	D. S. A. Goltsman, M. Dasari, B. C. Thomas, M. B. Shah, N. C. VerBerkmoes, R. L. Hettich and J. F. Banfield, New Group in the Leptospirillum Clade: Cultivation-Independent Community Genomics, Proteomics, and Transcriptomics of the New Species “Leptospirillum Group IV UBA BS”, Applied and environmental microbiology, 2013, 79, 5384-5393.
Leptospirillum ferrooxidans C2-3	R. Fujimura, Y. Sato, T. Nishizawa, K. Oshima, S. W. Kim, M. Hattori, T. Kamijo and H. Ohta, Complete genome sequence of Leptospirillum ferrooxidans strain C2-3, isolated from a fresh volcanic ash deposit on the island of Miyake, Japan, Journal of bacteriology, 2012, 194, 4122-4123.
Leptospirillum rubarum (group II)	D. S. Goltsman, V. J. Denef, S. W. Singer, N. C. VerBerkmoes, M. Lefsrud, R. S. Mueller, G. J. Dick, C. L. Sun, K. E. Wheeler, A. Zemla, B. J. Baker, L. Hauser, M. Land, M. B. Shah, M. P. Thelen, R. L. Hettich and J. F. Banfield, Community genomic and proteomic analyses of chemoautotrophic iron-oxidizing "Leptospirillum rubarum" (Group II) and "Leptospirillum ferrodiazotrophum" (Group III) bacter…
Picrophilus torridus DSM 9790	C. Schleper, G. Puehler, I. Holz, A. Gambacorta, D. Janekovic, U. Santarius, H. P. Klenk and W. Zillig, Picrophilus gen. nov., fam. nov.: a novel aerobic, heterotrophic, thermoacidophilic genus and family comprising archaea capable of growth around pH 0, Journal of bacteriology, 1995, 177, 7050-7059.
Sulfobacillus Benefaciens	D. B. Johnson, C. Joulian, P. d'Hugues and K. B. Hallberg, Sulfobacillus benefaciens sp. nov., an acidophilic facultative anaerobic Firmicute isolated from mineral bioleaching operations, Extremophiles : life under extreme conditions, 2008, 12, 789-798.
Sulfobacillus thermosulfidooxidans str. Cutipay	D. Travisany, A. Di Genova, A. Sepulveda, R. A. Bobadilla-Fazzini, P. Parada and A. Maass, Draft genome sequence of the Sulfobacillus thermosulfidooxidans Cutipay strain, an indigenous bacterium isolated from a naturally extreme mining environment in Northern Chile, Journal of bacteriology, 2012, 194, 6327-6328.
Sulfobacillus thermotolerans	T. I. Bogdanova, I. A. Tsaplina, T. F. Kondrat'eva, V. I. Duda, N. E. Suzina, V. S. Melamud, T. P. Tourova and G. I. Karavaiko, Sulfobacillus thermotolerans sp. nov., a thermotolerant, chemolithotrophic bacterium, Int J Syst Evol Microbiol, 2006, 56, 1039-1042.
Sulfolobus acidocaldarius DSM 639	L. Chen, K. Brugger, M. Skovgaard, P. Redder, Q. She, E. Torarinsson, B. Greve, M. Awayez, A. Zibat, H. P. Klenk and R. A. Garrett, The genome of Sulfolobus acidocaldarius, a model organism of the Crenarchaeota, Journal of bacteriology, 2005, 187, 4992-4999.
Thermoplasma acidophilum DSM 1728	A. Ruepp, W. Graml, M. L. Santos-Martinez, K. K. Koretke, C. Volker, H. W. Mewes, D. Frishman, S. Stocker, A. N. Lupas and W. Baumeister, The genome sequence of the thermoacidophilic scavenger Thermoplasma acidophilum, Nature, 2000, 407, 508-513.
Thiobacillus prosperus DSM 5130	F. J. Ossandon, J. P. Cardenas, M. Corbett, R. Quatrini, D. S. Holmes and E. Watkin, Draft Genome Sequence of the Iron-Oxidizing, Acidophilic, and Halotolerant "Thiobacillus prosperus" Type Strain DSM 5130, Genome Announc, 2014, 2.
Thiomonas arsenitoxydans 3As	D. Slyemi, D. Moinier, C. Brochier-Armanet, V. Bonnefoy and D. B. Johnson, Characteristics of a phylogenetically ambiguous, arsenic-oxidizing Thiomonas sp., Thiomonas arsenitoxydans strain 3As(T) sp. nov, Archives of microbiology, 2011, 193, 439-449.

## Sheet: functions
S1, "functions": complementary scientific references: molecular functions
Function	Reference
sulphur oxidation	E. R. Donati and W. Sand, Microbial Processing of Metal Sulfides, Springer Netherlands, 1 edn., 2007.
iron oxidation	E. R. Donati and W. Sand, Microbial Processing of Metal Sulfides, Springer Netherlands, 1 edn., 2007.
nitrogen fixation	E. R. Donati and W. Sand, Microbial Processing of Metal Sulfides, Springer Netherlands, 1 edn., 2007.
ammonia uptake	G. Levicán, J. A. Ugalde, N. Ehrenfeld, A. Maass and P. Parada, Comparative genomic analysis of carbon and nitrogen assimilation mechanisms in three indigenous bioleaching bacteria: predictions and validations, BMC genomics, 2008, 9.
biofilm formation	R. J. Ram, N. C. Verberkmoes, M. P. Thelen, G. W. Tyson, B. J. Baker, R. C. Blake, 2nd, M. Shah, R. L. Hettich and J. F. Banfield, Community proteomics of a natural microbial biofilm, Science (New York, N.Y.), 2005, 308, 1915-1920.
quorum sensing	M. Rivas, M. Seeger, D. S. Holmes and E. Jedlicki, A Lux-like quorum sensing system in the extreme acidophile Acidithiobacillus ferrooxidans, Biological research, 2005, 38, 283-297.
chemotaxis	Y. Rodríguez, A. Ballester, M. L. Blázquez, F. González and J. A. Muñoz, Study of Bacterial Attachment During the Bioleaching of Pyrite, Chalcopyrite, and Sphalerite, Geomicrobiology Journal, 2003, 20, 131-141
osmo tolerance	X. Guo, C. Jiang, Y. Luo, M. Zhang, A. Poetsch and S. Liu, Proteomic and molecular investigations revealed that Acidithiobacillus caldus adopts multiple strategies for adaptation to NaCl stress, Chinese Science Bulletin, 2014, 59, 301-309.
ph tolerance	J. Chao, W. Wang, S. Xiao and X. Liu, Response of Acidithiobacillus ferrooxidans ATCC 23270 gene expression to acid stress, World Journal of Microbiology and Biotechnology, 2008, 24, 2103-2109.
oxidative stress response	J. P. Cárdenas, F. Moya, P. Covarrubias, A. Shmaryahu, G. Levicán, D. S. Holmes and R. Quatrini, Comparative genomics of the oxidative stress response in bioleaching microorganisms, Hydrometallurgy, 2012, 127–128, 162-167.
copper resistance	A. Echeverría-Vega and C. Demergasso, Copper resistance, motility and the mineral dissolution behavior were assessed as novel factors involved in bacterial adhesion in bioleaching, Hydrometallurgy, 2015, 157, 107-115
heavy metal resistance	M. Dopson, C. Baker-Austin, P. R. Koppineedi and P. L. Bond, Growth in sulfidic mineral environments: metal resistance mechanisms in acidophilic micro-organisms, Microbiology (Reading, England), 2003, 149, 1959-1970.
toxicant resistance	J. Valdes, I. Pedroso, R. Quatrini, R. J. Dodson, H. Tettelin, R. Blake, 2nd, J. A. Eisen and D. S. Holmes, Acidithiobacillus ferrooxidans metabolism: from genome sequence to industrial applications, BMC genomics, 2008, 9, 597.
cold acclimation	M. Liljeqvist, F. J. Ossandon, C. González, S. Rajan, A. Stell and J. Valdes, Metagenomic analysis reveals adaptations to a cold-adapted lifestyle in a low-temperature acid mine drainage stream, FEMS microbiology ecology, 2015, 91.
