# Supplementary material for: Biomarker panels for characterizing microbial community biofilm formation as composite molecular process
Source: PLoS One. 2018 Aug 9;13(8):e0202032. doi: 10.1371/journal.pone.0202032 (PMC6085001; doi:10.1371/journal.pone.0202032)
Supplement: S2 Table — Provided is the protein name together with identifiers from database references of UniProt, PATRIC and IMG. (XLSX) [file pone.0202032.s002.xlsx]

## Sheet: gene list
S2. Protein coding genes identified in copper bioleaching / AMD
protein name	UniProt ID	PATRIC ID	Gene ID
	according to UniProt database	according to PATRIC database	according to IMG database
1-Cys peroxiredoxin (EC 1.11.1.15)	A5G2Q6	20651034
1-Cys peroxiredoxin (EC 1.11.1.15)	F9ZS71
1-Cys peroxiredoxin (EC 1.11.1.15)	Q6L140
1-Cys peroxiredoxin (EC 1.11.1.15)	Q6L240
10 kDa chaperonin (Protein Cpn10) (groES protein)	D6CKS1
2-oxoacid--ferredoxin oxidoreductase, alpha chain	D0KPW5		650023856
2-phosphoglycerate kinase	S0ASA6	fig|333146.12.peg.941
2(4Fe-4S) ferredoxin in Nif regulon, iron-sulfur compound bisynthesis	B5ER82	20660104
3-Cys thioredoxin peroxidase (EC 1.11.1.15)	C8WR82	20847972
3-deoxy-D-arabinoheptulosonate-7-phosphate synthase (EC 2.5.1.54)	F9ZNN8
3-isopropylmalate dehydratase	S0AS30	fig|333146.12.peg.966
3-isopropylmalate dehydratase large subunit	F9ZME0
33 kDa chaperonin	B7J9K9	20654037
4Fe-4S binding domain protein	C1F1T3	20664743
50S ribosomal protein L25p	F9ZMP2
60 kDa chaperonin (Protein Cpn60) (groEL protein)	D6CKS2
7-keto-8-aminopelargonate synthetase	J9ZB09
8-amino-7-oxononanoate synthase (EC 2.3.1.47)	B7J3Y7	20651817
A/G-specific DNA-adenine glycosylase (EC 3.2.2.-)	B7J9Y9	20656989
A/G-specific DNA-adenine glycosylase (EC 3.2.2.-)	I0IL77
ABC transporter, ATP-binding protein	B7J3Q9	20651665
ABC transporter, ATP-binding protein	B7JAU6	20654385
ABC transporter, ATP-binding protein	B7JAU7	20654387
ABC transporter, ATP-binding protein	B7J955	20656707
ABC transporter, permease protein	I0IR50
ABC transporter, permease protein, putative	B7JAU4	20654381
ABC transporter, permease protein, putative	B7JAU5	20654383
ABC transporter, permease protein, putative	B7J956	20656709
ABC transporter, permease protein, putative	B7J957	20656711
ABC-type polysaccharide/polyol phosphate transport system, ATPase component	J9ZBR2
AcrB/AcrD/AcrF family protein			2639305245
AcrB/AcrD/AcrF family protein			2639306841
acriflavin resistance protein	B5EK82	20657908
acriflavin resistance protein	C8WTE7	20844736
acriflavin resistance protein	F9ZSW9
acriflavin resistance protein	F9ZUM8
acyltransferase family protein	B7J7Q0	20656179
Adenylosuccinate lyase (EC 4.3.2.2)	C1F1F4	20668165
Adenylosuccinate synthetase (EC 6.3.4.4)	C1FA66	20667777
adenylylsulfate kinase (EC 2.7.1.25)/sulfate adenylyltransferase subunit 1 (EC 2.7.7.4)	B7J9U4	20652423
ADP-L-glycero-D-manno-heptose-6-epimerase	A0A094X3E4	fig|178606.4.peg.2271
ADP-ribosyl-[dinitrogen reductase] hydrolase	B7JAA2	20654263
AhpC/TSA family/glutaredoxin domain protein	B7J4B7	20652069
alkyl hydroperoxide reductase	I0IMN6
Alkyl hydroperoxide reductase AhpD	F9ZP04
Alkyl hydroperoxide reductase AhpD (EC 1.11.1.15)	F9ZP54
Alkyl hydroperoxide reductase AhpD (EC 1.11.1.15)	F9ZUS5
Alkyl hydroperoxide reductase and/or thiol- specific antioxidant family (AhpC/TSA) protein	A0A094MX94
alkyl hydroperoxide reductase D	C1F4K1	20669315
alkyl hydroperoxide reductase subunit c	Q6KYU5
Alkyl hydroperoxide reductase subunit C (Peroxiredoxin) (Thioredoxin peroxidase) (Alkyl hydroperoxide reductase protein C22) (SCRP-23) (Sulfate starvation-induced protein 8) (SSI8)	D6CLB2
Alkyl hydroperoxide reductase subunit C-like protein	F9ZLN5
Alkyl hydroperoxide reductase subunit F (Alkyl hydroperoxide reductase F52A protein)	D6CLB1
alkyl hydroperoxide reductase/ Thiol specific antioxidant/ Mal allergen	A5FUU7	20645238
alkyl hydroperoxide reductase/ Thiol specific antioxidant/ Mal allergen	A5FWI4	20646476
alkyl hydroperoxide reductase/ Thiol specific antioxidant/ Mal allergen	A5G2G3	20650840
alkyl hydroperoxide reductase/ Thiol specific antioxidant/ Mal allergen	A5G2V5	20651132
alkyl hydroperoxide reductase/ Thiol specific antioxidant/ Mal allergen	F9ZQ39
alkylhydroperoxidase AhpD domain protein	B7JBS0	20654771
alkylhydroperoxidase AhpD family core domain protein	B7J496	20655147
alkylhydroperoxidase like protein, AhpD family	B5EJX1	20660970
alkylhydroperoxide reductase C	C1F4K0	20669313
amidophosphoribosyltransferase	A0A094WBP8	fig|178606.4.peg.2269
amine ABC transporter, quaternary amine uptake transporter (QAT) family, periplasmic amine-binding protein	C1F1M4	20664621
amine ABC transporter, quaternary amine uptake transporter (QAT) family, permease protein	C1F1M5	20664623
Aminoethylphosphonate catabolism associated LysR family transcriptional regulator	A0A094MZV0
Ammonia permease		fig|637390.5.peg.1330
Ammonia permease		fig|637390.5.peg.1335
Ammonia permease		fig|637390.5.peg.1736
ammonium transporter	J9ZB82
ammonium transporter (TC 1.A.11)	A5FVH0	20645716
ammonium transporter (TC 1.A.11)	A5G2I6	20650888
ammonium transporter (TC 1.A.11)	B7JC19	20654981
ammonium transporter (TC 1.A.11)	B7J9A2	20656791
ammonium transporter (TC 1.A.11)	B7J9A7	20656801
ammonium transporter (TC 1.A.11)	C1F316	20665191
ammonium transporter (TC 1.A.11)	C1F584	20665837
ammonium transporter (TC 1.A.11)		fig|416213.3.peg.2377
ammonium transporter (TC 1.A.11)	J9Z839
ammonium transporter amtB	I0ILH5
ammonium transporter, ammonium transporter (Amt) family	C1F4X7	20665829
AmpG permease protein, putative	B7JC56	20655057
ankyrin repeat protein/rhodanese-like domain protein	B7JA79	20654217
antioxidant, AhpC/Tsa family	B7J7G1	20653277
antioxidant, AhpC/Tsa family	B7JA45	20654149
antioxidant, AhpC/TSA family	C1F957	20663819
antioxidant, AhpC/TSA family	C1F208	20668357
antioxidant, AhpC/TSA family	C1F2I0	20668523
Apolipoprotein N-acyltransferase	I0IMF3
arginine decarboxylase (EC 4.1.1.19)	J9ZA23
argininosuccinate synthase (EC 6.3.4.5)	F9ZRT6
Aromatic hydrocarbon utilization transcriptional regulator CatR (LysR family)	A1W2J2
Aromatic hydrocarbon utilization transcriptional regulator CatR (LysR family)	A1W2J5
ArsC	F9ZLR6
arsenate reductase	B7J953	20656703
Arsenate reductase	D6CMG5
Arsenate reductase	D6CMG8
Arsenic operon regulator	D6CMG4
arsenical resistance protein ArsH	B7J950	20656697
arsenite efflux ATP-binding protein ArsA (TC 3.A.4.1.1)	I0IKM2
arsenite efflux membrane protein ArsB (TC 3.A.4.1.1; TC 2.A.45.1.1)	B7J951	20656699
arsenite efflux membrane protein ArsB (TC 3.A.4.1.1; TC 2.A.45.1.1)	C8WST1	20844548
arsenite efflux membrane protein ArsB (TC 3.A.4.1.1; TC 2.A.45.1.1)	C8WR41	20847880
arsenite efflux membrane protein ArsB (TC 3.A.4.1.1; TC 2.A.45.1.1)	D6CMH1
arsenite efflux membrane protein ArsB (TC 3.A.4.1.1; TC 2.A.45.1.1)	D6CUD3
arsenite efflux membrane protein ArsB (TC 3.A.4.1.1; TC 2.A.45.1.1)	F9ZLR8
arsenite efflux membrane protein ArsB (TC 3.A.4.1.1; TC 2.A.45.1.1)	J9ZBE1
Arsenite efflux pump ArsB, ACR3 family		fig|416213.3.peg.2459
Arsenite oxidase large subunit AoxB	A4FT63
Arsenite oxidase small subunit precursor AoxA	A4FT62
ArsR family transcriptional regulator	A1W5H9
ArsR family transcriptional regulator	A0A094NKG4
ArsR family transcriptional regulator	F9ZUN1
ArsR family transcriptional regulator	I0IPU6
ArsRC	J9Z9P2
aspartate carbamoyltransferase (EC 2.1.3.2)	B7JAG8	20657079
aspartate-semialdehyde dehydrogenase	F9ZS15
aspartyl-tRNA synthetase (EC 6.1.1.12)	B7J3F7	20651461
assimilatory nitrate reductase (NADH) alpha subunit apoprotein (EC 1.7.1.1)	A5FTG7	20644307
ATP phosphoribosyltransferase regulatory subunit	B7JBZ0	20654917
ATP synthase F0 subcomplex B subunit	I0IKJ5
ATP synthase F0 subcomplex B subunit	J9Z7I0
ATP synthase F0 subcomplex C subunit	J9Z8W2
ATP synthase F0, B-subunit	B5ER46	20663202
ATP synthase F0, C-subunit	B5ER47	20663204
ATP synthase F0, subunit A	I0IKJ3
ATP synthase F1 subcomplex epsilon subunit	F9ZQC7
ATP synthase F1 subcomplex epsilon subunit	F9ZT87
ATP synthase F1 subcomplex epsilon subunit	I0IKK0
ATP synthase F1, alpha subunit	I0IKJ7
ATP synthase F1, alphan-subunit	B5ER44	20663198
ATP synthase F1, beta subunit	I0IKJ9
ATP synthase F1, beta-subunit	B5ER42	20663194
ATP synthase F1, delta-subunit	B5ER45	20663200
ATP synthase F1, epsilon-subunit	B5ER41	20663192
ATP synthase F1, gamma subunit	I0IKJ8
ATP synthase F1, gamma-subunit	B5ER43	20663196
ATP-dependent chaperone protein ClpB	C1F1A3	20668065
ATP-dependent Clp protease, ATPase subunit	I0INR6
ATP-dependent Clp protease, proteolytic subunit	I0IMQ1
ATP-dependent DNA helicase RecQ (EC 3.6.1.-)	D6CV23
ATP-dependent helicase HrpB	C1F8Q7	20663771
ATPase components of ABC transporters	A0A094YMU5	fig|178606.4.peg.485
ATPase with chaperone activity, ATP-binding subunit	J9Z9X9
ATPase with chaperone activity, ATP-binding subunit	J9ZDU5
ATPase, P-type (transporting), HAD superfamily, subfamily IC	C8WW71	20846054
ATPase, P-type (transporting), HAD superfamily, subfamily IC		fig|416213.3.peg.2204
autoinducer synthesis protein AfeI	B7JC93
autoinducer synthesis protein LasI	P33883
autoinducer synthesis protein RhlI	P54291
autoinducer-binding transcriptional regulator, LuxR family AfeR	B7JC91	20655123
Bacterial regulatory proteins, luxR family	I0ILF2
bacterial translation initiation factor 2 (bIF-2)	C1F697	20669849
bacterial type II/III secretion system protein	B7J8D6	20656407
Beta-barrel assembly machine subunit BamE (SmpA_OmlA)	B7J424	20651897
biopolymer transport protein	I0ILA4
branched-chain amino acid aminotransferase	J9Z905
C4-dicarboxylate transporter/malic acid transport protein	B7J3E2	20651429
C4-dicarboxylate transporter/malic acid transport protein	B7JC87	20655115
C4-dicarboxylate transporter/malic acid transport protein, putative	B7JBU9	20654833
Cadmium-transporting ATPase	D6CME2
Cadmium-transporting ATPase	D6CTN8
capsule polysaccharide export protein, BexD/CtrA/VexA family	B7J9U8	20656917
carbohydrate ABC transporter substrate-binding protein, CUT1 family (TC 3.A.1.1.-)	C8WUR1	20849306
catalase/peroxidase HPI	A5FZM1	20648746
cation ABC transporter, ATP-binding protein, putative	B7J5B9	20652533
cation ABC transporter, periplasmic cation-binding protein, putative	B7J5B8	20656909
cation ABC transporter, permease protein, putative	B7J5C0	20652535
cation ABC transporter, permease protein, putative	B7J5C1	20652537
cation channel protein, putative	B7J9B3	20656813
cation channel protein, putative	B7JAJ7	20657143
cation diffusion facilitator family transporter	B7J9M7	20654073
cation diffusion facilitator family transporter	B7JA73	20654205
cation diffusion facilitator family transporter	B7J6W0	20655901
cation diffusion facilitator family transporter	C8WXS6	20847210
cation diffusion facilitator family transporter	C8WQG5	20847662
cation diffusion facilitator family transporter		fig|416213.3.peg.1249
cation diffusion facilitator family transporter	C8WVN5
cation efflux family protein	B7J4K8	20652261
cation efflux permease, putative	B7J6W4	20655909
cation efflux system protein	A0A094WBL6	fig|178606.4.peg.170
cation efflux system protein	A0A094X9F6	fig|178606.4.peg.389
cation efflux system protein	J9ZB33
Cation efflux system protein cusA czcA or silA	D6CTQ0
cation efflux system protein, putative	B7J8K7	20656561
cation efflux system, AcrB/AcrD/AcrF family	A0A094WA84	fig|178606.4.peg.2712
Cation-transporting P-type ATPase	B7JC83	20655107
Cation-transporting P-type ATPase	B7J9R7	20656861
CbbQ protein (nitric oxide reductase NorQ protein)	G0JNK4
Cell division and transport-associated protein TolA (TC 2.C.1.2.1)	B7J3G7	20651481
Cell division and transport-associated protein TolQ (TC 2.C.1.2.1)	B7J3G5	20651477
Cell division and transport-associated protein TolQ (TC 2.C.1.2.1)	I0INV8
Cell division and transport-associated protein TolQ (TC 2.C.1.2.1)	J9ZCE6
Cell division and transport-associated protein TolR (TC 2.C.1.2.1)	B7J3G6	20651479
Cellulose biosynthesis protein BcsQ	C1F4M4	20665625
cellulose synthase I	C1F830	20663551
cellulose synthase operon protein YhjQ	C1F829	20663549
chaperone clpB	I0IRT5
chaperone DnaJ	I0IPF2
chaperone DnaK	I0IPF3
chaperone DnaK	J9ZAB4
chaperone protein DnaK	S0AQL6	fig|333146.12.peg.1579
Chaperone protein dnaK (Heat shock protein 70) (Heat shock 70 kDa protein) (HSP70)	D6CU93
chaperonin Cpn10	B5EN20	20658956
chaperonin GroEL	B5EN19	20658954
chaperonin GroEL	I0IPK2
chaperonin GroEL, truncated	J9ZB44
chaperonin GroES	I0IPK3
CheD, stimulates methylation of MCP proteins	C1F3H4	20665281
CheD, stimulates methylation of MCP proteins		fig|416213.3.peg.793
chemiosmotic efflux system C protein B	J9Z8W7
chemiosmotic efflux system C protein C	J9Z8S8
chemiosmotic efflux system protein A-like protein,CzcA	J9ZAK2
chemotaxis MotA protein	C1F8I4	20663615
chemotaxis phosphatase, CheZ		fig|416213.3.peg.560
chemotaxis protein	I0IPR7
chemotaxis protein CheA	C1F3H2	20665277
chemotaxis protein CheV	F9ZN52
chemotaxis protein CheV	F9ZPL1
chemotaxis protein CheW	C1F3H0	20665271
Chemotaxis protein cheY	D6CQA8
Chemotaxis protein CheY	D6CQF7
chemotaxis protein CheY	F9ZPM3
Chemotaxis protein CheZ	I0IQ12
chemotaxis protein CheZ	Q51434
Chemotaxis protein histidine kinase CheA	A0A094WBW7	fig|178606.4.peg.238
chemotaxis protein methyltransferase CheR	C1F3H3	20665279
chemotaxis protein MotB	C1F8I3	20663613
chemotaxis regulator CheY	F9ZN57
Chemotaxis regulator CheZ, phosphatase of CheY~P	A0A094YP13		2611887092
Chemotaxis response regulator CheB, contains REC and protein-glutamate methylesterase domains	A0A094X931	fig|178606.4.peg.23
Chemotaxis response regulator CheB, contains REC and protein-glutamate methylesterase domains		fig|416213.3.peg.792
Chemotaxis response regulator protein-glutamate methylesterase CheB	A0A094MWH0
Chemotaxis signal transduction protein		fig|416213.3.peg.1988
Chemotaxis signal transduction protein		fig|416213.3.peg.559
Chemotaxis signal transduction protein CheW	A0A094YIH9	fig|178606.4.peg.2183
chemotaxis signal transduction protein, cheV	A0A094NG46
chemotaxis signal transduction protein, cheV	J9ZC56
CheW, Chemotaxis signal transduction protein	A0A094N0H3
CheY chemotaxis protein or a CheY-like REC (receiver) domain		fig|416213.3.peg.798
Chlorite dismutase	C8WXF6	20846962
clpX, ATPase regulatory subunit	I0IMQ2
Co/Zn/Cd efflux system component		fig|416213.3.peg.361
CoB--CoM heterodisulfide reductase subunit C	B5EMP9	20661972
Cobalamin biosynthesis protein BluB @ 5,6-dimethylbenzimidazole synthase, flavin destructase family	A0A094W8Q6	fig|178606.4.peg.1076
Cobalt-precorrin 5A hydrolase (EC 3.7.1.12)	A0A094WAI1	fig|178606.4.peg.2566
Cobalt-zinc-cadmium resistance protein CzcA	F9ZPE4
Cobalt-zinc-cadmium resistance protein CzcA	F9ZPU0
cold-shock DNA-binding domain protein	G0JNB6
cold-shock DNA-binding protein family	C1F769	20666541
cold-shock DNA-binding protein family	C1FA98	20667847
cold-shock DNA-binding protein family	G0JQ86
cold-shock DNA-binding protein family	G0JTP1
Conserved Archaeal protein	Q4JBZ7
Conserved domain protein	B7J9J6	20654011
Conserved hypothetical protein	B5EMQ0	20661974
Conserved hypothetical protein		fig|637390.5.peg.325
Conserved hypothetical protein (SirA like disulfide bond formation regulator)		fig|637390.5.peg.324
Conserved hypothetical protein DinB	D6CS51
conserved hypothetical protein; putative exported protein DsrE	D6CNB9
conserved hypothetical protein; putative exported protein DsrE	D6CNC3
conserved hypothetical protein; putative exported protein DsrE	D6CQP9
conserved hypothetical protein; putative exported protein DsrE	D6CUU6
conserved hypothetical protein; putative thioredoxin-like fold domain	D6CP82
conserved protein (FHA-domain containing)	Q4J9H4
conserved protein (vWA containing)	Q4J9H3
conserved protein (vWA containing)	Q4J9H5
Copper chaperone	J9ZC00
copper resistance protein A	C1F1R6	20664711
copper resistance protein B	C1F1R5	20664709
Copper resistance protein CopC	B7J7W4
Copper resistance protein CopD	B7J7W5	20656307
copper translocating P-type ATPase	J9Z7V2
copper transporting ATPase	Q6L2Q3
copper-(or silver)-translocating P-type ATPase		fig|416213.3.peg.285
Copper-sensing two-component system response regulator CpxR		fig|416213.3.peg.1258
copper-translocating P-type ATPase	B7J4N2	20655161
copper-translocating P-type ATPase	B7J6X9	20655931
copper-translocating P-type ATPase	B7J8K5	20656555
copper-translocating P-type ATPase	B5EK67	20657878
Copper-translocating P-type ATPase	D6CTN6
Copper-translocating P-type ATPase:Heavy metal translocating P-type ATPase			638394977
Copper-transporting P-type ATPase	D6CMC1
coproporphyrinogen oxidase (EC 1.3.3.3)	B7J5Q0	20655597
CsbD family protein	C1F7T2	20666919
cyd operon protein (YbgT)	J9ZAQ5
cyd operon protein YbgT	I0IN59
CyoE-1 protoheme IX farnesyltransferase	B5ENK1	20659146
cysteine desulfurase	I0IQH6
cytochrome b subunit of the bc complex	J9ZA45
cytochrome b/b6	I0IPN9
cytochrome b/b6, N-terminal domain protein	J9ZE20
cytochrome bd ubiquinol oxidase, subunit I	I0IN61
cytochrome bd-I ubiquinol oxidase subunit 1 apoprotein (EC 1.10.3.10)	B7J7D1	20653217
cytochrome bd-I ubiquinol oxidase subunit 2 apoprotein (EC 1.10.3.10)	B7J7D0	20653215
cytochrome bd-I ubiquinol oxidase subunit 2 apoprotein (EC 1.10.3.10)	F9ZNG7
cytochrome bd-I ubiquinol oxidase subunit 2 apoprotein (EC 1.10.3.10)	F9ZNI9
cytochrome bd-I ubiquinol oxidase subunit 2 apoprotein (EC 1.10.3.10)	F9ZRD2
cytochrome bd-I ubiquinol oxidase subunit 2 apoprotein (EC 1.10.3.10)	F9ZSW2
cytochrome bd-I ubiquinol oxidase subunit 2 apoprotein (EC 1.10.3.10)	I0IN60
cytochrome bd-type quinol oxidase, subunit 1	J9Z8H5
cytochrome bd-type quinol oxidase, subunit 1	J9Z8L2
cytochrome bd-type quinol oxidase, subunit 2	J9Z9F4
cytochrome bo3 quinol oxidase subunit 1 apoprotein (EC 1.10.3.-)	B7J5S9	20652593
cytochrome bo3 quinol oxidase subunit 2 (EC 1.10.3.-)	B7J5S8	20652591
cytochrome bo3 quinol oxidase subunit 3 (EC 1.10.3.-)	B7J5T0	20652595
cytochrome bo3 quinol oxidase subunit 4 (EC 1.10.3.-)	B7J5T1	20652597
cytochrome bo3 quinol oxidase subunit 4 (EC 1.10.3.-)	F9ZRM1
cytochrome c	B7JAQ7	20657243
Cytochrome c		fig|416213.3.peg.1026
cytochrome c biogenesis protein	I0IRB4
cytochrome c biogenesis protein, transmembrane region DsbC/DsbD	A5G2H2	20650856
cytochrome c class I	J9ZC38
cytochrome c class I	J9ZCS5
cytochrome c class I	J9ZEF6
cytochrome c NapC/NirT family	J9ZEG4
Cytochrome c oxidase (cbb3-type) subunit CcoN (EC 1.9.3.1)	A0A094WAR5	fig|178606.4.peg.1781
cytochrome c oxidase, aa3-type, subunit I	B7JAQ3	20657235
cytochrome c oxidase, aa3-type, subunit II	B7JAQ4	20657237
cytochrome c oxidase, aa3-type, subunit III	B7JAQ2	20657233
cytochrome c oxidase, aa3-type, subunit IV	B7JAQ1
Cytochrome C oxidase, cbb3-type, subunit III		fig|416213.3.peg.1826
Cytochrome c peroxidase		fig|416213.3.peg.368
cytochrome c peroxidase	J9ZEJ2
Cytochrome C-1 / Cytochrome c552	B5ERR5	20660298
Cytochrome C-2	B5EJW6	20660962
Cytochrome C-2	B5EP85	20662462
Cytochrome C-2	B5ER06	20663122
Cytochrome c-551 precursor (Cytochrome c551) (Cytochrome C8)	D6CM04
Cytochrome c-551 precursor (Cytochrome c551) (Cytochrome C8)	D6CMI2
Cytochrome c-551 precursor (Cytochrome c551) (Cytochrome C8)	D6CQX0
cytochrome c-type biogenesis protein CcsA/ResC	F9ZRL1
cytochrome c-type biogenesis protein CcsA/ResC	F9ZS45
cytochrome c-type biogenesis protein CcsA/ResC	F9ZTK2
cytochrome c, class I	A5FTZ2	20644652
cytochrome c, class I	A5FW83	20646262
cytochrome c, class I	A5G0B6	20649270
cytochrome c, class I	A5G2A1	20650712
cytochrome c, class I	A5G2Z9	20651220
Cytochrome c1		fig|416213.3.peg.908
cytochrome c4	B7J8F8	20656455
cytochrome c4	B5ENQ7	20662306
cytochrome c4	B7JAL1
Cytochrome c551/c552		fig|416213.3.peg.2341
cytochrome c552	B7JAQ6	20657241
cytochrome d ubiquinol oxidase subunit II	F9ZMH6
cytochrome d ubiquinol oxidase subunit II	F9ZS27
CzcA family heavy metal efflux pump	F9ZUP7
D,D-heptose 7-phosphate kinase	S0AQ25	fig|333146.12.peg.307
Delta-9 acyl-phospholipid desaturase (EC 1.14.19.-)	C1F7V5	20666967
deoxyribodipyrimidine photo-lyase type I	A5FYY9	20648260
di-heme cytochrome c peroxidase family protein	C1F330	20668683
diaminobutyrate--pyruvate aminotransferase	J9Z8Z6
diaminopimelate decarboxylase	I0IR86
diguanylate cyclase/phosphodiesterase	A5FTD7	20644247
diguanylate phosphodiesterase	A5FVZ8	20646078
diguanylate phosphodiesterase	A5FXX3	20647492
diguanylate phosphodiesterase	A5FZT1	20648872
diguanylate phosphodiesterase	A5G2B8	20650750
diguanylate phosphodiesterase	I0IKF8
diheme cytochrome SoxA (sulfur oxidation)	A5G303	20651228
diheme cytochrome SoxA (sulfur oxidation)	D6CVG6
diheme cytochrome SoxA (sulfur oxidation)	F9ZRR6
dihydroorotase (EC 3.5.2.3)	B7JAG7	20657077
dihydroorotate oxidase B, catalytic subunit (EC 1.3.3.1)			638393912
dihydroorotate oxidase B, electron transfer subunit (EC 1.3.3.1)			638393913
dimethyladenosine transferase (EC 2.1.1.-)	I0IQ48
dissimilatory adenylylsulfate reductase alpha subunit precursor (EC 1.8.99.2)	J9ZAH6
disulfide reductase	D6CMG3
Disulphide bond formation protein DsbB	A5FUU8	20645240
DNA gyrase subunit A (EC 5.99.1.3)	C1F921	20667441
DNA mismatch repair protein MutL	A5FW68	20646228
DNA mismatch repair protein MutL	I0INV3
DNA mismatch repair protein MutS	A5FX00	20646814
DNA mismatch repair protein MutS	I0IPP5
DNA polymerase I (EC 2.7.7.7)	B7JAJ8	20657145
DNA polymerase I (EC 2.7.7.7) polA	D6CQH1
DNA repair protein RAD51 related protein			638394602
DNA replication and repair protein RadA	A5FVJ6	20645768
DNA topoisomerase 4 subunit A (Topoisomerase IV subunit A) parC	D6CRP5
DNA-(apurinic or apyrimidinic site) lyase (EC 4.2.99.18)/endonuclease III (EC 3.2.2.-)	A5G1F9	20650100
DNA-(apurinic or apyrimidinic site) lyase (EC 4.2.99.18)/endonuclease III (EC 3.2.2.-)	B7J8B3	20656367
DNA-(apurinic or apyrimidinic site) lyase (EC 4.2.99.18)/Formamidopyrimidine-DNA glycosylase (EC 3.2.2.23)	B7J8I7	20656515
DNA-binding response regulator	B5EQX7	20663072
DNA-binding response regulator KdpE		fig|416213.3.peg.139
DoxD-like family protein	B7J3E5	20651435
DoxD-like family protein	B7J3E9	20651443
drug resistance secretion protein, putative	B7J3D9	20651423
drug resistance transporter, EmrB/QacA family	B7J3E1	20651427
drug resistance transporter, EmrB/QacA family	B7J6S7	20653045
drug resistance transporter, EmrB/QacA family	B7JBQ3	20654739
drug resistance transporter, EmrB/QacA family	B7J4V1	20655289
drug resistance transporter, EmrB/QacA family	B7J5H2	20655453
drug resistance transporter, EmrB/QacA subfamily	C8WQ11	20843524
drug resistance transporter, EmrB/QacA subfamily	C8WXY9	20847320
drug resistance transporter, EmrB/QacA subfamily	C8WSE9	20848350
drug resistance transporter, EmrB/QacA subfamily	C8WSK8	20848472
drug resistance transporter, EmrB/QacA subfamily	C8WT95	20848748
drug resistance transporter, EmrB/QacA subfamily	C8WV76	20849388
DSBA oxidoreductase	A5FX53	20646930
DSBA oxidoreductase	A5G272	20650654
DsrE family protein	A0A094QEQ9
DsrE family protein	F9ZPZ0
DsrE/DsrF-like family	J9Z9I2
dTDP-4-dehydrorhamnose 3,5-epimerase	A5FW52	20646194
dTDP-4-dehydrorhamnose 3,5-epimerase (EC 5.1.3.13)	B7JBH2	20657517
dTDP-4-dehydrorhamnose 3,5-epimerase (EC 5.1.3.13)	A0A094WF57	fig|178606.4.peg.847
dTDP-4-dehydrorhamnose 3,5-epimerase (EC 5.1.3.13)	C1F860
dTDP-4-dehydrorhamnose 3,5-epimerase(rfbC)	J9Z8X8
dTDP-4-dehydrorhamnose reductase (EC 1.1.1.133)	A5FW51	20646192
dTDP-4-dehydrorhamnose reductase (EC 1.1.1.133)	B7J4I5	20652217
dTDP-4-dehydrorhamnose reductase (EC 1.1.1.133)	A1W3G3
dTDP-4-dehydrorhamnose reductase (EC 1.1.1.133)	J9ZDQ9
dTDP-glucose 4,6 dehydratase, NAD(P)-binding [EC:4.2.1.46]	J9ZAN8
dTDP-glucose 4,6 dehydratase, NAD(P)-binding [EC:4.2.1.46]	J9ZB22
dTDP-glucose 4,6-dehydratase (EC 4.2.1.46)	A5FW54	20646198
dTDP-glucose 4,6-dehydratase (EC 4.2.1.46)	A5FXU3	20647428
dTDP-glucose 4,6-dehydratase (EC 4.2.1.46)	B7J4I4	20652215
E1-E2 ATPase	Q6KYY5
ectoine hydroxylase	A5G2W9	20651160
ectoine synthase	J9Z7Y9
ectoine synthase (EC 4.2.1.108)	A5G2W8	20651158
efflux transporter, MFP component, RND family	A0A094YK54	fig|178606.4.peg.1768
efflux transporter, MFP component, RND family	A0A094W624	fig|178606.4.peg.2319
efflux transporter, RND family, MFP subunit	B7JBY1	20654897
efflux transporter, RND family, MFP subunit	B5EK70	20657886
efflux transporter, RND family, MFP subunit	B5EJG6	20660854
efflux transporter, RND family, MFP subunit	B5EM40	20661750
efflux transporter, RND family, MFP subunit	C8WR57	20847920
efflux transporter, RND family, MFP subunit	J9Z9K6	fig|1048260.3.peg.407
Endonuclease IV (EC 3.1.21.-)	I0IQ62
Endonuclease IV (EC 3.1.21.-)			638394372
Endonuclease IV (EC 3.1.21.-)			638394542
Enoyl-[acyl-carrier-protein] reductase [NADH] (EC 1.3.1.9)	G0JKS9
ErfK/YbiS/YcfS/YnhG family YkuD	B7J588	20652469
Excinuclease ABC subunit A	A5G064	20649160
Excinuclease ABC subunit B	A5FUV2	20645248
Excinuclease ABC subunit B	I0ILI9
Excinuclease ABC subunit C	A5FVL3	20645802
Excinuclease ABC subunit C	I0IPW7
excinuclease ABC, A subunit	I0IQ52
Exodeoxyribonuclease VII large subunit (EC 3.1.11.6)	D6CTY6
export membrane protein	I0INQ8
F0F1-type ATP synthase, alpha subunit	J9Z8A4
F0F1-type ATP synthase, beta subunit	J9Z8W6
F0F1-type ATP synthase, epsilon subunit	J9Z7I3
F0F1-type ATP synthase, gamma subunit	J9Z9K4
F0F1-type ATP synthase, subunit a	J9Z9K1
F420H2 dehydrogenase subunit L/NADH dehydrogenase subunit L (EC 1.6.5.3)	Q6L088
farnesyl-diphosphate farnesyltransferase (EC 2.5.1.21)	J9ZCM6
Fe-S oxidoreductase	S0AMU1	fig|333146.12.peg.630
Fe-S-cluster-containing dehydrogenase component		fig|416213.3.peg.752
Fe2+ or Zn2+ uptake regulation protein		fig|416213.3.peg.336
Fe2+ or Zn2+ uptake regulation protein		fig|416213.3.peg.631
ferredoxin	B7JA96	20654251
ferredoxin, putative	B7JA95
ferric uptake regulator, Fur family	A5FY63	20647684
ferric uptake regulator, Fur family	A5G122	20649812
ferric uptake regulator, Fur family	C8WT10	20848540
Ferritin, Dps family protein	A5FYD0	20647822
fimbrial assembly protein PilO, putative	B7J633	20652803
fimbrial assembly protein PilQ, putative	B7J631	20652797
flagellar assembly protein fliH	F9ZN92
flagellar assembly protein FliH	J9Z7S1
flagellar basal bodyassociated protein Flil	I0IL52
flagellar basal-body rod protein FlgC	A0A094WEN4	fig|178606.4.peg.209
flagellar basal-body rod protein flgF	F9ZN70
flagellar basal-body rod protein flgG	F9ZN71
Flagellar biosynthesis chaperone FliJ	I0IL47
flagellar biosynthesis protein FlhA	C1F997	20663899
flagellar biosynthesis protein FlhA	F9ZNA3
flagellar biosynthesis protein FlhB	F9ZNA2
flagellar biosynthesis protein FlhB	J9Z9U3
flagellar biosynthesis protein FlhF	F9ZNA4
flagellar biosynthesis protein fliO	F9ZN98
flagellar biosynthesis protein fliP	F9ZN99
flagellar biosynthesis protein fliQ	F9ZNA0
flagellar biosynthesis protein fliR	F9ZNA1
Flagellar biosynthesis protein FliR	I0IL57
flagellar biosynthesis protein fliS	F9ZN84
flagellar biosynthesis protein, FliO	D6CQ82
flagellar biosynthesis regulator FlhF	J9Z7T0
flagellar biosynthetic protein	I0IL55
flagellar biosynthetic protein FlhB	C1F996	20663897
flagellar biosynthetic protein FliO			2611885481
flagellar biosynthetic protein FliP	C1F993	20663891
flagellar biosynthetic protein FliP	A0A094WBW3		2611885482
Flagellar biosynthetic protein FliP	D6CQ83
flagellar biosynthetic protein FliQ	J9Z7F9
Flagellar biosynthetic protein FliR	D6CQ85
flagellar biosynthetic protein FliR	J9Z8J3
flagellar hook protein flgE	F9ZN69
flagellar hook-basal body complex protein fliE	F9ZN89
flagellar hook-basal body complex subunit FliE	I0IL42
flagellar hook-length control protein fliK	F9ZN95
Flagellar hook-length control protein FliK	I0IL49
flagellar M-ring protein fliF	F9ZN90
flagellar motor component	I0IL67
Flagellar motor component MotA	A0A094WES1	fig|178606.4.peg.235	2611885496
Flagellar motor protein MotB	A0A094WHA7	fig|178606.4.peg.237	2611885497
Flagellar motor switch FliM	D6CQF2
flagellar motor switch protein	I0IR45
flagellar motor switch protein FliG	C1F985	20663871
Flagellar motor switch protein fliG	D6CQE6
flagellar motor switch protein fliG	F9ZN91
Flagellar motor switch protein fliG	I0IL44
flagellar motor switch protein FliM		fig|416213.3.peg.522
flagellar motor switch protein FliM	F9ZN96
flagellar motor switch protein FliN	A0A094W8M1	fig|178606.4.peg.2439	2611885480
Flagellar motor switch protein fliN	D6CQF3
flagellar motor switch protein FliN	F9ZN97
flagellar motor switch protein FliN	J9Z9T9
flagellar motor switch protein,fliM	J9ZCV4
flagellar operon sigma factor FliA	C1F998	20663903
flagellar protein, FlbD family	C1F8I5	20663617
flagellar regulatory protein fleQ	F9ZN86
flagellar synthesis regulator FleN	F9ZNA5
flagellin	C1F8I6	20663619
flagellin-specific chaperone FliS	J9ZCW4
flagellum-specific ATP synthase	D6CQE8
flagellum-specific ATP synthase FliI	F9ZN93
flagellum-specific ATP synthase FliI	J9Z7F2
flavin oxidoreductase/NADH oxidase	J9ZDM0
FliO, Flagellar biosynthesis protein	A0A094Q9V8
FliO, Flagellar biosynthesis protein	J9Z979
Folate-dependent protein for Fe/S cluster synthesis/repair in oxidative stress	F9ZS34
formate hydrogenlyase subunit 3	Q6L0U0
formate/nitrite transporter	A5FWS3	20646654
fosmidomycin resistance protein, putative	B7JC72	20655087
Galactose-1-phosphate uridylyltransferase (EC 2.7.7.10)	J9ZEI0	fig|1048260.3.peg.2600
Galactose-1-phosphate uridylyltransferase (EC 2.7.7.10)	A0A094WGC6	fig|178606.4.peg.681
Galactose-1-phosphate uridylyltransferase-like	Q5XLV9	20653745
globin domain protein	B7J6S4	20653039
glucoamylase	S0APZ6	fig|333146.12.peg.1375
Glucose-1-phosphate adenylyltransferase	G0JS34
glucose-1-phosphate adenylyltransferase	I0IRH7
Glucose-1-phosphate adenylyltransferase (EC 2.7.7.27)	A0A094WDX7	fig|178606.4.peg.684
Glucose-1-phosphate thymidylyltransferase (EC 2.7.7.24)	B7JBH3	20657519
glucose-1-phosphate thymidylyltransferase [EC:2.7.7.24]	J9Z913
glutamate decarboxylase (EC 4.1.1.15)	F9ZR18
glutamate decarboxylase (EC 4.1.1.15)	J9Z8Y3
glutamate synthase	I0IN49
Glutamate synthase	J9ZAX0
Glutamate synthase	J9ZB64
glutamate--cysteine ligase	B7JAH3	20657089
glutamate-5-semialdehyde dehydrogenase (EC 1.2.1.41)	F9ZST7
glutamine amidotransferase class-I domain protein	B7J9A8	20656803
glutamine synthetase	J9ZEL0
glutamine synthetase, type I	I0IME3
glutaredoxin	J9Z8Q2
glutaredoxin family	C1F6B9	20669901
glutaredoxin-related protein	B7JA11	20657037
Glutaredoxin, GrxC family		fig|416213.3.peg.1586
glutathione synthase (EC 6.3.2.3)	B7JAH2	20657087
glutathione synthase (EC 6.3.2.3)	B5EQG7	20662934
glycerol-3-phosphate dehydrogenase	S0ANE8	fig|333146.12.peg.485
glycine cleavage system H protein	B7J962	20656721
glycogen phosphorylase	I0INJ6
glycosyltransferase	J9Z930
Glycosyltransferase-like protein	A5G2S8	20651078
glycyl-tRNA synthetase alpha chain (EC 6.1.1.14)	B7J7P7	20656173
glycyl-tRNA synthetase beta chain (EC 6.1.1.14)	B7J7P8	20656175
GTP-binding protein TypA/BipA	F9ZTD5
guanosine-3',5'-bis(diphosphate) 3'-pyrophosphohydrolase	A0A094YKF8
Guanosine-3',5'-bis(diphosphate) 3'-pyrophosphohydrolase (EC 3.1.7.2) / GTP pyrophosphokinase (EC 2.7.6.5), (p)ppGpp synthetase II	Q9I524	fig|1214914.3.peg.494
H-NS family protein MvaT	F9VNS6
H-NS family protein MvaT	A1W6B6
heat shock protein Hsp20	F9ZTZ0
Heat shock protein Hsp70 DnaK			638393470
Heat shock protein Hsp70 DnaK			638393806
Heavy metal efflux outer membrane protein	B7JC45	20655033
Heavy metal efflux outer membrane protein	B7J6X4	20655923
heavy metal efflux protein	I0INW8
heavy metal efflux pump	I0IL12
heavy metal efflux pump (CzcA)	J9Z9Q9
Heavy metal efflux pump CzcA family	B7JC43	20655029
Heavy metal efflux pump CzcA family	B7J6X1	20655917
heavy metal efflux pump, CzcA family	B5EK71	20657888
heavy metal efflux pump, CzcA family	B5EJG5	20660852
heavy metal efflux pump, CzcA family	B5EM39	20661748
heavy metal efflux pump, CzcA family		fig|416213.3.peg.1250
heavy metal efflux pump, CzcA family		fig|416213.3.peg.1377
heavy metal efflux pump, CzcA family	J9Z8R1
heavy metal efflux pump, CzcA family	J9ZBZ9
heavy metal efflux pump, CzcA family	J9ZCU3
Heavy metal efflux transporter MFP subunit	B7JC44	20655031
Heavy metal efflux transporter MFP subunit	B7J6X3	20655921
heavy metal translocating P-type ATPase	B5EK85	20657914
heavy metal translocating P-type ATPase	C8WRD9	20844046
heavy metal translocating P-type ATPase	C8WVM6	20845682
heavy metal-binding protein, putative (CopZ-like)	B7JBW5	20654861
Helix-hairpin-helix motif			638394609
Helix-turn-helix protein, CopG			638394196
hemerythrin HHE cation binding domain-containing protein	F9ZRD9
heterodisulfide reductase subunit A	F9ZRP8
Heterodisulfide reductase subunit B, homolog	B5EMP8	20661970
Heterodisulfide reductase subunit B, homolog	B5EMS9	20662032
Heterodisulfide reductase subunit B, homolog		fig|637390.5.peg.327
High-potential iron-sulfur protein	J9ZAI5
High-potential iron-sulfur protein	J9ZEB4
Holliday junction DNA helicase subunit RuvA	D6CMR8
hopanoid biosynthesis associated radical SAM protein HpnJ	F9ZR86
HscA chaperone	I0IQI0
HscB chaperone	I0IQH9
Hsp33 protein	A5FVE6	20645666
hydrogenase accessory protein HypB	G0JKV8
hypothetical membrane associated protein	Q6L2C5
hypothetical protein	B7J3Q8	20651663
hypothetical protein	B7J565	20651707
hypothetical protein	B7J580	20652453
hypothetical protein	B7J7E4	20653245
hypothetical protein	B7J7G2	20653279
hypothetical protein	B7JAV6	20654407
hypothetical protein	B7J8D7	20656409
hypothetical protein	B7J9W9	20656961
hypothetical protein	B7JAQ5	20657239
hypothetical protein	B5EM36	20661742
hypothetical protein	C1F4J8	20669309
hypothetical protein	B7J4U7
hypothetical protein	B7J8D8
hypothetical protein	B7J8X5
hypothetical protein	B7J9L4
hypothetical protein	F9ZL25
hypothetical protein	F9ZL40
hypothetical protein	F9ZMJ6
hypothetical protein	F9ZN63
hypothetical protein	F9ZP89
hypothetical protein	F9ZPN7
hypothetical protein	F9ZQB0
hypothetical protein	F9ZQZ6
hypothetical protein	F9ZRQ2
hypothetical protein	F9ZSY3
hypothetical protein	F9ZTT6
hypothetical protein	F9ZUU9
hypothetical protein	J9ZAB9
hypothetical protein	J9ZD77
hypothetical protein	Q6L0Y6
hypothetical protein (CheZ)	F9ZN56
hypothetical protein (CheZ)	F9ZPM4
hypothetical protein (CyoD)	F9ZMF0
hypothetical protein (CyoD)	F9ZPL3
hypothetical protein (FlgM)	F9ZN64
hypothetical protein (Glutaredoxin)	B7J6Y7	20655947
hypothetical protein (PilP)	F9ZMQ9
hypothetical protein (recT)	F9ZNV9
hypothetical protein (Redoxin)	B7J3E8	20651441
hypothetical protein (Rhodanese)	B7J3E7	20651439
hypothetical protein (TadE)	B7J8D9	20656411
hypothetical protein FliJ	F9ZN94
hypothetical protein; putative exported protein	D6CLY6
IncW plasmid conjugative relaxase protein TrwC (TraI homolog)	J9Z9L7	fig|1048260.3.peg.630
inner membrane peptidase. Serine peptidase. MEROPS family S49	B7J7E9	20654013
inositol monophosphatase	J9ZFB9
integral membrane protein	B7J3P9	20651643
integral membrane protein, MarC family	B7J3F5	20651457
integral membrane protein, YjbE family (tellurium resistance)		fig|416213.3.peg.445
iron oxidase	B7J8G3
iron oxidase	G0JMG2
iron oxidase	G0JR44
Iron-sulfur cluster assembly scaffold protein	B5ER62	20660064
Iron-sulfur cluster-binding protein		fig|416213.3.peg.1851
Iron-sulfur cluster-binding protein		fig|637390.5.peg.326
Iron-sulfur cluster-binding protein		fig|637390.5.peg.331
ISAfe1, transposase	J9ZA12
isocitrate dehydrogenase (NADP) (EC 1.1.1.42)	F9ZRS3
K+-sensing histidine kinase KdpD		fig|416213.3.peg.138
K+-transporting ATPase, A chain	J9Z8M5
K+-transporting ATPase, A subunit	B7J5L9	20655543
K+-transporting ATPase, A subunit	B7J712	20655991
K+-transporting ATPase, A subunit	B7J714	20655993
K+-transporting ATPase, B subunit	B7J5M0	20655545
K+-transporting ATPase, B subunit	B7J711	20655989
K+-transporting ATPase, B subunit	C8WRA9	20843942
K+-transporting ATPase, c chain	J9ZA91
K+-transporting ATPase, C subunit	B7J710	20655987
K+-transporting ATPase, F subunit	B7J5L8
K+-transporting ATPase, F subunit	B7J713
Kef-type potassium/proton antiporter, CPA2 family (TC 2.A.37.1)	B7JC63	20655069
Kef-type potassium/proton antiporter, CPA2 family (TC 2.A.37.1)	D6CKN9
Kef-type potassium/proton antiporter, CPA2 family (TC 2.A.37.1)	D6CQX3
KlbA protein	D6CUJ0
L-glutamine synthetase (EC 6.3.1.2)	B7J4K9	20652263
large conductance mechanosensitive channel protein	B7JBD8	20657447
lipoprotein, putative	B7J8D1	20656397
lipoprotein, putative	B7JB96	20657361
Low affinity potassium transport system protein kup (Kup system potassium uptake protein)	D6CP84
LysR family transcriptional regulator clustered with dicarboxylate transport	C1F7X5
LysR family transcriptional regulator YeiE	Q9I6L8	fig|416213.3.peg.785
LysR family transcriptional regulator YeiE	A0A094MU69
LysR family transcriptional regulator YeiE	A0A094WGW2
LysR family transcriptional regulator YeiE	A1W9N4
LysR family transcriptional regulatory protein	A0A094WBP2
LysR-family transcriptional regulator	A1W7D5
LysR-family transcriptional regulator FIG00974423	Q7WT51
magnesium and cobalt efflux protein, putative	B7J5B5	20652525
magnesium and cobalt transport protein, putative	B7JB99	20657367
magnesium and cobalt transport protein, putative	B7JBA0	20657369
magnesium and cobalt transport protein, putative	B7JBA2	20657373
magnesium-translocating P-type ATPase	B7J695	20655721
Major facilitator family transporter	B5EQY1	20663074
major facilitator superfamily MFS_1	A5FYW0	20648202
major facilitator superfamily MFS_1	C8WUS8	20845200
major facilitator superfamily MFS_2	A5G0J3	20649434
major facilitator superfamily MFS_2	C8WXP9	20847150
major outer membrane protein 40	B7J8H1	20656481
malate dehydrogenase	F9ZLY1
malate dehydrogenase (NAD) (EC 1.1.1.37)	I0IPH8
malto-oligosyltrehalose trehalohydrolase	G0JKR5
maltooligosyl trehalose hydrolase (EC 3.2.1.141)	C1F328	20668681
maltooligosyl trehalose synthase (EC 5.4.99.15)	C1F327	20668679
maltooligosyl trehalose synthase (EC 5.4.99.15)	G0JKR6
maltooligosyl trehalose synthase (EC 5.4.99.15)	I0IN87
manganese and iron superoxide dismutase	B5EJC2	20660760
mannose-1-phosphate guanylyltransferase	J9ZBG7
mce-related protein	B7J3Q6	20651659
MCP methyltransferase, CheR-type	A5FT60	20644097
MCP methyltransferase, CheR-type	A5G219	20650544
mechanosensitive ion channel family protein	B7JBP0	20654711
medium-chain-fatty-acid--CoA ligase	S0ARB6	fig|333146.12.peg.1558
Membrane fusion component of tripartite multidrug resistance system	A0A094X568	fig|178606.4.peg.1421
membrane fusion protein HasE		fig|416213.3.peg.1437
membrane protein, MarC family	C1F1G7	20668195
Membrane protein, putative	B7J8E0	20656413
Membrane protein, putative	B5EQY3	20663078
MerC mercury resistance protein	B5EK61	20657858
MerC mercury resistance protein	B5EK64	20657864
MerC mercury resistance protein	B5EM78	20661824
Mercuric ion reductase	S0ATR5	fig|333146.12.peg.1623
Mercuric ion reductase	F9ZQF7
mercuric reductase	B7J717	20655997
mercuric reductase	B5EM79	20661826
mercuric reductase	F9ZLF7
mercuric reductase Hg(II) reductase,MerA	J9Z972
mercuric resistance protein MerC	B7J716	20655995
mercuric transport protein MerT	F9ZLF9
mercuric transport protein MerT	J9ZAJ7
MerR family transcriptional regulator	F9ZRG1
MerR family transcriptional regulator	F9ZSF4
MerR family transcriptional regulator	F9ZSK8
MerR family transcriptional regulator	F9ZT82
MerR family transcriptional regulator	F9ZUP0
MerR HTH family regulatory protein	I0IRU1
metal dependent phosphohydrolase	I0IQ42
metal ion transporter, NRAMP family	B7J3K3	20651561
metal ion transporter, NRAMP family	B7J797	20653149
metallo-beta-lactamase family protein	B7J413	20651875
metallo-beta-lactamase family protein	B7J7D2	20653219
methionine-R-sulfoxide reductase	B7J9R8	20656865
methyl-accepting chemotaxis protein	C1F3H1	20665273
methyl-accepting chemotaxis protein	A0A094WH38	fig|178606.4.peg.190
Methyl-accepting chemotaxis protein	A0A094WH94	fig|178606.4.peg.222
Methyl-accepting chemotaxis protein	A0A094X920	fig|178606.4.peg.224
Methyl-accepting chemotaxis protein	A0A094WAN3	fig|178606.4.peg.562
Methyl-accepting chemotaxis protein	I0ILS8
methyl-accepting chemotaxis protein	J9ZEN2
Methyl-accepting chemotaxis protein (MCP) signalling domain	A0A094YP84	fig|178606.4.peg.231
Methyl-accepting chemotaxis protein (MCP) signalling domain		fig|416213.3.peg.213
Methyl-accepting chemotaxis protein (MCP) signalling domain/Chemoreceptor zinc-binding domain		fig|416213.3.peg.795
methyl-accepting chemotaxis sensory transducer	A5FW40	20646168
methyl-accepting chemotaxis sensory transducer	C1F8K6	20663665
methyl-accepting chemotaxis sensory transducer	G0JPN0
methyl-accepting chemotaxis sensory transducer	I0IKF9
methyl-accepting chemotaxis sensory transducer	J9ZCY2
methyl-accepting chemotaxis sensory transducer with Cache sensor	A5FVW2	20646008
methyl-accepting chemotaxis sensory transducer with Pas/Pac sensor	A5FY17	20647588
methyl-accepting chemotaxis sensory transducer with Pas/Pac sensor	A5FZ69	20648428
methyl-accepting chemotaxis sensory transducer with Pas/Pac sensor	J9ZCN6
methyl-accepting chemotaxis transducer	A0A094WAX5	fig|178606.4.peg.1844
Mo-nitrogenase iron protein subunit NifH (EC 1.18.6.1)	B7JA99	20654257
Mo-nitrogenase iron protein subunit NifH (EC 1.18.6.1)			2639305701
Mo-nitrogenase MoFe protein subunit NifD precursor (EC 1.18.6.1)	B7JA98	20654255
Mo-nitrogenase MoFe protein subunit NifD precursor (EC 1.18.6.1)	I0IS19
Mo-nitrogenase MoFe protein subunit NifK (EC 1.18.6.1)	B7JA97	20654253
Mo-nitrogenase MoFe protein subunit NifK (EC 1.18.6.1)	I0IS20
mobD protein	F9ZUU5
molybdenum transport system, permease	I0IS47
molybdopterin biosynthesis MoeB protein	S0ASD9	fig|333146.12.peg.1955
monoheme cytochrome SoxX (sulfur oxidation)	A5G300	20651222
monoheme cytochrome SoxX (sulfur oxidation)	D6CVG5
monoheme cytochrome SoxX (sulfur oxidation)	F9ZRR3
MotA/TolQ/ExbB proton channel	C8WS33	20844312
MotA/TolQ/ExbB proton channel	A0A094MWK6
MotA/TolQ/ExbB proton channel	J9ZCV0
Motility protein A	D6CQ91
multi-sensor signal transduction histidine kinase (EC 2.7.13.3)	B7J3C4	20651393
Multicopper oxidase		fig|637390.5.peg.266
Multidrug efflux pump subunit AcrB			2639305565
Multidrug efflux pump subunit AcrB			2639305986
multidrug resistance protein, MATE family			2639305559
multiple antibiotic resistance (MarC)-like protein	F9ZTT9
multiple antibiotic resistance (MarC)-related protein	G0JQU3
N-acetylglucosamine kinase	S0AQ64	fig|333146.12.peg.928
Na+/H+ antiporter	J9ZCS4
Na+/H+ antiporter	J9ZEZ1
NAD specific glutamate dehydrogenase (gdhA-2)			650023836
NAD specific glutamate dehydrogenase (gdhA-3)			650025909
NAD(+)--dinitrogen-reductase ADP-D-ribosyltransferase	B7JAA1	20654261
NAD(P)-dependent iron-only hydrogenase diaphorase component flavoprotein	J9ZAJ3
NADH dehydrogenase (quinone), chain G	J9ZB71
NADH dehydrogenase (quinone), chain G	J9ZBQ2
NADH dehydrogenase (quinone), chain L	J9ZB77
NADH dehydrogenase (quinone), chain M	J9Z9I8
NADH dehydrogenase (ubiquinone), D subunit	J9Z9I1
NADH dehydrogenase (ubiquinone), H subunit	J9Z9I4
NADH dehydrogenase subunit A (EC 1.6.5.3)	I0IQ31
NADH dehydrogenase subunit A (EC 1.6.5.3)	J9ZAI7
NADH dehydrogenase subunit B (EC 1.6.5.3)	J9ZBP5
NADH dehydrogenase subunit C (EC 1.6.5.3)	I0IQ29
NADH dehydrogenase subunit C (EC 1.6.5.3)	J9ZB60
NADH dehydrogenase subunit H (EC 1.6.5.3)	I0IQ24
NADH dehydrogenase subunit J (EC 1.6.5.3)	B7J7T6	20656253
NADH dehydrogenase subunit J (EC 1.6.5.3)	I0IQ22
NADH dehydrogenase subunit L (EC 1.6.5.3)		fig|416213.3.peg.301
NADH dehydrogenase subunit L (EC 1.6.5.3)	Q6L0I7
NADH dehydrogenase subunit N (EC 1.6.5.3)	J9Z9G7
NADH dehydrogenase, chain I	J9Z9G2
NADH dehydrogenase, subunit B	I0IQ30
NADH dehydrogenase, subunit D	I0IQ28
NADH dehydrogenase, subunit E	I0IQ27
NADH dehydrogenase, subunit F	I0IQ26
NADH dehydrogenase, subunit I	I0IQ23
NADH dehydrogenase, subunit K	I0IQ21
NADH dehydrogenase, subunit L	I0IQ20
NADH dehydrogenase, subunit M	I0IQ19
NADH ubiquinone oxidoreductase 20 kDa subunit	F9ZR14
NADH ubiquinone oxidoreductase I subunit K	J9ZBQ8
NADH ubiquinone oxidoreductase subunit A	F9ZSC8
NADH-flavin oxidoreductase/NADH oxidase	J9ZEF8
NADH-quinone oxidoreductase, A subunit	B5EN71	20662118
NADH-quinone oxidoreductase, B subunit	B5EM21	20661712
NADH-quinone oxidoreductase, C subunit	B5EN69	20662114
NADH-quinone oxidoreductase, D subunit	B5EN68	20662112
NADH-quinone oxidoreductase, E subunit	B5EN67	20662110
NADH-quinone oxidoreductase, F subunit	B5EN66	20662108
NADH-quinone oxidoreductase, G subunit	B5EN65	20662106
NADH-quinone oxidoreductase, H subunit	B5EN64	20662104
NADH-quinone oxidoreductase, I subunit	B5EN63	20662102
NADH-quinone oxidoreductase, J subunit	B5EN62	20662100
NADH-quinone oxidoreductase, K subunit	B5EN61	20662098
NADH-quinone oxidoreductase, L subunit	B5EN60	20662096
NADH-quinone oxidoreductase, M subunit	B5EN59	20662094
NADH-quinone oxidoreductase, N subunit	B5EN58	20662092
NADH:ubiquinone oxidoreductase subunit 5 (chain L)/Multisubunit Na+/H+ antiporter, MnhA subunit		fig|416213.3.peg.947
NADPH-glutathione reductase (EC 1.8.1.7)	B7J4B6	20652067
NADPH-glutathione reductase (EC 1.8.1.7)	B5EMB1	20658608
Ni/Fe-hydrogenase 2 integral membrane subunit HybB		fig|416213.3.peg.1948
nicotinate-nucleotide-dimethylbenzimidazole phosphoribosyltransferase (EC 2.4.2.21)	I0IPE7
nif-specific regulatory protein	J9ZDH9
NifT protein	B5ER90	20660120
NifX-associated protein	B5ER68	20660076
NifZ protein	B5ER87	20660114
NifZ protein	B5ER88	20660116
nitrate reductase, alpha subunit	G0JRL5
nitrite reductase (NAD(P)H), large subunit	G0JMR3
nitrite reductase (NAD(P)H), small subunit	G0JMR4
Nitrite reductase (NO-forming)( EC:1.7.2.1 )		fig|637390.5.peg.2664
nitrite/sulfite reductase	J9ZD36
nitrogen assimilation regulatory protein NtrX, putative	B7J3C5	20651395
nitrogen fixation protein NifX	B7JA92	20654243
nitrogen fixation protein, NifU-like protein	I0IQH7
nitrogen regulation protein NR(I)	B7J992	20656777
nitrogen regulation protein NR(II)	B7J993	20656779
nitrogen regulation protein NtrY, putative	C1F7D6	20666669
nitrogen regulatory protein P-II family	B7J4H2	20652191
nitrogen regulatory protein P-II family	B7J5M7	20655555
nitrogen regulatory protein P-II family	B7J6Z9	20655965
nitrogen regulatory protein P-II family	B7J9A6	20656799
nitrogen regulatory protein P-II family	C1F317	20665193
nitrogen regulatory protein P-II family	I0ILH6
nitrogen regulatory protein P-II family	I0ILP5
nitrogen regulatory protein P-II family	I0ILP8
nitrogen regulatory protein P-II family	I0IRG4
nitrogen regulatory protein P-II family	I0IS40
nitrogen regulatory protein P-II family	I0IS41
nitrogen regulatory protein P-II family	J9Z9I7
nitrogen regulatory protein P-II family	J9Z9J5
nitrogen regulatory protein P-II family	J9ZCV1
Nitrogen regulatory protein PII	B5EM61	20661794
Nitrogen regulatory protein PII	B5EMG6	20658732
Nitrogen regulatory protein PII	B5EL26	20661388
Nitrogen regulatory protein PII		fig|637390.5.peg.1331
Nitrogen regulatory protein PII		fig|637390.5.peg.2357
nitrogen-fixing NifU domain protein	B5EQY4	20663080
Nitrogen-fixing NifU, C-terminal: Rieske [2Fe-2S] region	B5EP17	20659294
Nitrogenase (molybdenum-iron)-specific transcriptional regulator	B5ER80	20660100
Nitrogenase FeMo-cofactor synthesis FeS core scaffold and assembly protein	B5ER81	20660102
Nitrogenase FeMo-cofactor synthesis molybdenum delivery protein	B5ER65	20660070
nitrogenase MoFe cofactor biosynthesis protein NifE	B7JA94	20654247
nitrogenase molybdenum-iron cofactor biosynthesis protein NifN	B7JA93	20654245
Nitrogenase stabilizing/protective protein	B5ER58	20660056
nitrogenase, iron protein nifH	I0IS18
nitrogenase, MoFe cofactor biosynthesis protein	I0IS21
nitrogenase, MoFe cofactor biosynthesis protein nifN	I0IS22
nitrogenase, MoFe protein nifX	I0IS23
NLP/P60 family protein	B7J754	20656057
Non-specific protein-tyrosine kinase	A5FYP9	20648064
nucleoside diphosphate kinase (EC 2.7.4.6)	F9ZP19
NusA antitermination factor	C1F696	20669847
OmpA/MotB domain protein	A5FUW9	20645282
OmpA/MotB domain protein	A5FUX0	20645284
OmpA/MotB domain protein	C8WS34	20844314
OmpA/MotB domain protein	J9ZCU5	fig|1048260.3.peg.1451
organomercurial lyase	F9ZLF6
Orn/Lys/Arg decarboxylase major region	C8WQK6	20843666
orotidine-5'-phosphate decarboxylase (EC 4.1.1.23)	I0IS77
OsmC family protein	A5FWQ6	20646620
OsmC family protein	A5G264	20650636
osmolarity sensor protein EnvZ, putative	B7JBF3	20657479
outer membrane efflux protein	B5EK69	20657884
outer membrane efflux protein	J9ZC91	fig|1048260.3.peg.1667
outer membrane efflux protein	A0A094W874	fig|178606.4.peg.1420
outer membrane efflux protein	A0A094YIR8	fig|178606.4.peg.2258
outer membrane efflux protein	I0IMY2
outer membrane efflux protein	J9Z7C2
outer membrane protein transport protein, OMPP1/FadL/TodX family	B7J4C7	20652093
outer membrane protein, OmpA/MotB family	J9Z9N6
outer membrane protein, OMPP1/FadL/TodX family	B7J776	20656099
outer membrane usher protein, putative	B7J3A9	20651361
oxidoreductase	Q6L0U3
oxidoreductase, GMC family	C1F508	20669407
oxidoreductase, short-chain dehydrogenase/reductase family	B7J8F9	20656457
oxidoreductase, short-chain dehydrogenase/reductase family	B7JAL2	20657173
Oxidoreductase, short-chain dehydrogenase/reductase family	B5EQK1	20663022
PAS/PAC sensor hybrid histidine kinase (EC 2.7.13.3)	C1F0Z8	20664371
peptide methionine sulfoxide reductase	J9Z8T8
peptide methionine sulfoxide reductase MsrA	A5FVJ9	20645774
peptide-methionine (S)-S-oxide reductase	B7J9R9	20656867
peptidoglycan glycosyltransferase	I0IKI2
peptidyl-prolyl cis-trans isomerase FKBP			638393868
peptidyl-prolyl cis-trans isomerase, PpiC type	C1F9H4	20667525
peptidylprolyl cis-trans isomerase SurA, putative	C1F537	20669467
periplasmic glucan biosynthesis protein MdoG	G0JQA0
periplasmic glucan biosynthesis protein MdoG	G0JU76
periplasmic glucans biosynthesis protein MdoH	B7J7D8	20653233
periplasmic glucans biosynthesis protein, MdoG	B7J7D6	20653229
periplasmic protein involved in polysaccharide export	J9Z934
periplasmic solute-binding protein, putative	B7J3E4	20651433
periplasmic solute-binding protein, putative	B7J3F0	20651445
Peroxiredoxin	C8WRC2	20843968
peroxiredoxin	C8WT09	20848538
peroxiredoxin	I0ILK4
peroxiredoxin	J9Z8X2
phage shock protein A (PspA) family protein	F9ZL41
phosphate ABC transporter membrane protein 1, PhoT family (TC 3.A.1.7.1)	I0IR29
phosphate ABC transporter periplasmic phosphate-binding protein PstS	F9ZN20
phosphate ABC transporter periplasmic phosphate-binding protein PstS	F9ZQG4
Phosphate ABC transporter, periplasmic phosphate-binding protein PstS	A0A094WFZ9	fig|178606.4.peg.531
phosphate transport system permease protein 2	I0IR28
phosphate-selective porin O and P	F9ZSZ3
phosphate-selective porin O and P	F9ZUV1
Phosphatidylserine decarboxylase	A5FV60	20645478
phosphoenolpyruvate synthase	S0AQ47	fig|333146.12.peg.328
phosphoglycolate phosphatase	B7JBT0	20654791
phosphoglycolate phosphatase	B7JBC4	20657421
phosphoribosylaminoimidazolecarboxamide formyltransferase	S0AQD7	fig|333146.12.peg.422
phytoene dehydrogenase	J9ZAP7
Pilin accessory protein (PilO)	I0IM01
pilin signal sequence domain protein	B7J7E7	20653253
pilin, putative	B7J4F9	20652799
pilin, putative	B7J8E2	20656417
PilM	I0IM06
PilU	F9ZMR3
pilus assembly protein CpaE, putative	B7J8D5	20656405
Pilus assembly protein, PilQ	F9ZP43
pilus chaperone protein, putative	B7J3A8	20651359
pilus retraction ATPase PilT	F9ZSL8
plasma-membrane proton-efflux P-type ATPase	B7J6N4	20652963
plasma-membrane proton-efflux P-type ATPase, putative	B7JAJ0	20657135
polyphosphate kinase	B7JBX8	20654889
Polyphosphate kinase	B5EJ99	20660708
polyribonucleotide nucleotidyltransferase	C1F8M1	20663695
polysaccharide biosynthesis protein	A5G0V4	20649656
polysaccharide biosynthesis protein CapD	A5FXC4	20647080
polysaccharide biosynthesis/export domain protein	B7J9E4	20653907
polysaccharide deacetylase domain protein/glycosyl transferase, group 2 family protein	C1F4G9	20669255
polysaccharide export protein	A5FYQ0	20648068
Polysulphide reductase, NrfD	A5FVD8	20645646
Potassium efflux system KefA protein / Small- conductance mechanosensitive channel	Q6KZU8	fig|263820.9.peg.1214
potassium uptake protein	B7JBL0	20654643
potassium-translocating P-type ATPase, B subunit	J9Z9G9
Potassium-transporting ATPase	C8WRB0	20843944
potassium-transporting ATPase A chain	Q6L2R0
Potassium-transporting ATPase A chain (KdpA)	F9ZPN8
Potassium-transporting ATPase A chain (KdpA)	F9ZPP8
Potassium-transporting ATPase A chain (KdpA)	F9ZTB8
Potassium-transporting ATPase A chain (Potassium-translocating ATPase A chain) (ATP phosphohydrolase [potassium-transporting] A chain) (Potassium-binding and translocating subunit A)	D6CVQ1
Potassium-transporting ATPase B chain	F9ZPN9
Potassium-transporting ATPase B chain	F9ZTB9
potassium-transporting ATPase B chain	Q6L2R1
Potassium-transporting ATPase C chain (KdpC)	F9ZPP0
Potassium-transporting ATPase C chain (KdpC)	F9ZTC3
Potassium-transporting ATPase C chain (Potassium-translocating ATPase C chain) (ATP phosphohydrolase [potassium-transporting] C chain) (Potassium-binding and translocating subunit C)	D6CVQ3
potassium-transporting ATPase, A subunit	Q9XE11	20843940
potassium/proton antiporter, CPA1 family (TC 2.A.36)	C8WTF6	20844754
potassium/proton antiporter, CPA1 family (TC 2.A.36)	C8WSC8	20848306
Ppx/GppA phosphatase	B7J9N8	20654095
Ppx/GppA phosphatase	B5EQP6	20659926
precorrin-6y methylase	A0A094YHI8	fig|178606.4.peg.2565
Predicted dithiol-disulfide isomerase involved in polyketide biosynthesis	I0INF3
Predicted transcriptional regulators	I0INT8
Prefoldin-related KE2 protein			638394930
prepilin-type N-terminal cleavage/methylation domain	I0ILR4
Preprotein translocase secY subunit (TC 3.A.5.1.1)	A0A094YH74	fig|178606.4.peg.2728
probable chemotaxis protein (CheW)	A5G218
Probable electron transfer flavoprotein-quinone oxidoreductase FixC	S0AQA7	fig|333146.12.peg.256
probable methyltransferase (CheB)	O87125
Probable sulfur oxidation signal protein, twin-arginine translocation pathway (SoxB?)		fig|637390.5.peg.308
Probable sulfur oxidation signal protein, twin-arginine translocation pathway (SoxB?)		fig|637390.5.peg.68
Probable sulfur oxidation signal protein, twin-arginine translocation pathway (SoxX)		fig|637390.5.peg.313
Probable sulfur oxidation signal protein, twin-arginine translocation pathway (SoxX)		fig|637390.5.peg.65
Probable sulfur oxidation signal protein, twin-arginine translocation pathway (SoxY)		fig|637390.5.peg.312
Probable sulfur oxidation signal protein, twin-arginine translocation pathway (SoxY)		fig|637390.5.peg.70
Probable sulfur oxidation signal protein, twin-arginine translocation pathway (SoxZ)		fig|637390.5.peg.311
Probable sulfur oxidation signal protein, twin-arginine translocation pathway (SoxZ)		fig|637390.5.peg.69
probable two-component response regulator	Q9I6V3	fig|160660.4.peg.3131
probable two-component sensor	G3XCT6
protease Do	A5FY46	20647648
proteasome subunit			650024860
proteasome subunit			650025401
proteasome subunit alpha	D0KRR9		650025366
protein of unknown function DUF255 DsbH	A5G171	20649916
Protein recA (Recombinase A)	D6CKY7
protein tyrosine phosphatase ArsC1	D6CUD2
Protein-disulfide isomerase	I0ILW4
protein-glutamate methylesterase	C1F3H8	20665287
putative 6-phosphogluconolactonase	I0IMP6
putative ABC transporter, permease protein	I0INP9
putative acetate kinase	I0IQE9
putative acetyl-CoA synthetase	I0IKN3
putative adenylylsulfate reductase, subunit B	J9Z9Z9
putative alkyl hydroperoxide reductase	J9ZFA5
putative ammonia monooxygenase	J9ZCR6
putative ammonium transporter	J9Z7P7
putative ammonium transporter	J9ZA35
putative anthranilate synthase component I	I0IL97
putative anthranilate synthase component I	I0IM99
putative anthranilate synthase component II	I0IMA0
putative Arsenate reductase (arsC)	D6CLA9
putative arsenic resistance transcriptional regulator	I0IKL9
putative arsenical resistance operon transacting repressor	I0IKM1
putative ArsR family transcriptional regulator	D6CMI1
putative ArsR family transcriptional regulator	F9ZP73
putative ArsR family transcriptional regulator	I0INS8
putative ATP synthase F1, delta subunit	I0IKJ6
putative ATP synthase F1, delta subunit	J9Z772
putative ATP-dependent Clp protease, ATPase subunit	J9ZC02
putative beta-N-acetylhexosaminidase	I0IQX9
putative CheA Chemotaxis protein	D6CQF5
putative chemotaxis phosphatase, CheZ	A0A094NG53
putative chemotaxis phosphatase, CheZ	J9Z9H7
putative Chemotaxis protein cheV	D6CQA1
putative chemotaxis protein CheW	J9Z993
putative Chemotaxis protein cheZ	D6CQA7
putative chemotaxis protein histidine kinase CheA		fig|209650.4.peg.2239
putative chemotaxis protein histidine kinase CheA	J9Z7G9
putative Chemotaxis protein histidine kinase CheW	D6CQA6
putative chemotaxis protein methyltransferase CheR	J9Z987
putative chemotaxis protein methyltransferase CheR	J9Z9U6
putative chemotaxis regulator CheB		fig|209650.4.peg.2017
putative chemotaxis regulator CheB	J9Z8J8
putative chemotaxis regulator protein CheY	A5G216
putative chemotaxis regulator protein CheY	J9Z7T5
putative Chemotaxis signal transduction CheW-like protein	D6CQD3
putative Co/Zn/Cd cation transporter	J9ZB83
Putative conjugal transfer protein trbB	D6CUM6
putative conjugal transfer protein TrbC	D6CUJ8
putative copper resistance protein B	C1F4U3	20665765
putative Copper-exporting ATPase	D6CPW0
putative Copper-translocating P-type ATPase	D6CR18
putative cysteine desulfurase	I0IMM7
putative cysteine desulfurase	I0IS30
putative cytochrome b/b6 c-terminal	J9ZEP3
putative cytochrome c subunit of the sulfide dehydrogenase FccA	D6CUR8
putative Cytochrome c, class ID	D6CMI0
putative cytochrome c, NapC/NirT family	I0IQK9
putative Cytochrome subunit of sulfide dehydrogenase (FC) (FCSD) (Flavocytochrome c cytochrome subunit) FccA	D6CNC1
putative deoxyribodipyrimidine photo-lyase family protein	I0IKU5
putative diguanylate cyclase	I0IKF7
putative diguanylate cyclase	I0IKS7
putative diguanylate cyclase	I0IKW4
putative diguanylate cyclase	I0ILB7
putative diguanylate cyclase	I0IM10
putative diguanylate cyclase	I0IME1
putative diguanylate cyclase	I0IN36
putative diguanylate cyclase	I0INI3
putative diguanylate cyclase	I0INS7
putative diguanylate cyclase	I0IPN4
putative diguanylate cyclase DgcB	I0IR23
putative diguanylate cyclase with PAS/PAC sensor	I0IR52
putative diguanylate cyclase/phosphodiesterase with PAS/PAC and GAF sensor(s)	I0IKG1
putative diguanylate phosphodiesterase	I0ILZ1
putative diguanylate phosphodiesterase	I0IQD9
putative diguanylate phosphodiesterase	I0IQE0
putative dihydroflavonol 4-reductase	I0IQ89
putative DinB family protein	D6CMT9
putative DNA ligase	I0IMF5
putative DNA repair protein RadA	I0IQT2
putative drug resistance transporter, EmrB/QacA family	I0IPF6
putative Drug resistance transporter, EmrB/QacA family	I0IPF9
putative dyptype peroxidase	I0ILB6
putative FeMo cofactor biosynthesis protein NifB, Radical SAM superfamily enzyme	I0IS25
putative ferredoxin / thioredoxin	D6CR42
putative ferric uptake regulator, Fur family	I0IKQ4
putative ferric uptake regulator, Fur family	I0IPM5
putative Flagellar assembly protein fliH	D6CQE7
putative flagellar assembly protein FliH	I0IL45
putative flagellar basal body protein FliE	J9Z8I2
putative Flagellar basal body-associated protein FliL	D6CQF1
putative flagellar basal-body rod protein FlgB	J9Z7R8
putative flagellar basal-body rod protein FlgC	J9Z7E7
putative flagellar biosynthesis protein FliP	A5G0F2
putative flagellar biosynthesis protein FliP	J9Z7S9
putative flagellar biosynthetic protein FlhA	J9Z983
putative Flagellar fliJ protein	D6CQE9
putative Flagellar hook-associated protein 2 (FliD)	D6CQD7
putative flagellar hook-associated protein FliD	I0IR66
putative Flagellar hook-basal body complex protein FliE	D6CQE4
putative flagellar hook-length control protein FliK	D6CQF0
putative Flagellar M-ring protein FliF	D6CQE5
putative Flagellar M-ring protein FliF	I0IL43
putative flagellar M-ring protein FliF	J9Z9T1
putative flagellar motor component MotA	J9Z7T8
putative flagellar motor protein	I0IL68
putative flagellar motor protein OmpA/MotB	J9Z7H3
putative flagellar motor switch protein	I0IL53
putative flagellar motor switch protein	I0ILU6
putative flagellar motor switch protein FliG	J9Z971
putative flagellar motor switch protein FliM	C1F3H9	20665289
putative flagellar motor switch protein FliN	C1F999	20663905
putative flagellar protein	I0IL54
putative flagellar protein export ATPase FliI	I0IL46
putative Flagellar protein FliS	D6CQD8
putative flagellar protein FliS	I0IR65
putative flagellin (fla or fliC)	D6CQD5
putative formate hydrogenlyase subunit 4	I0IS81
putative formate hydrogenlyase subunit 5	I0IS84
putative fusaric acid resistance protein	I0IN83
putative glucose-1-phosphate cytidylyltransferase	I0IP08
putative glutamate-1-semialdehyde 2,1-aminomutase	I0IRW5
putative glutamine amidotransferase class I	I0INA4
putative glutamine amidotransferase class-I	J9ZD68
putative glutaredoxin family protein	C1F427	20665457
putative glutaredoxin/Thioredoxin	D6CVI2
putative glycogen synthase	I0INE3
putative glycosyl transferase, group 1	J9Z963
putative glycosyltransferase	I0IPB8
putative glycosyltransferase	J9ZEC2
putative GrpE protein	I0IPF4
putative heat shock protein Hsp20	I0IMF6
putative heat shock protein Hsp20	I0IQY5
putative heavy metal efflux protein	I0INW9
putative heavy metal efflux protein	I0INX0
Putative Heavy metal efflux pump CzcA	D6CKU6
putative heavy metal efflux pump, CzcA family	I0INA3
putative Heavy metal RND efflux membrane fusion protein, CzcB family (cusB or silB)	D6CTP9
putative HIT family protein	I0IQZ7
putative hydrogenase-4 subunit F	I0IS83
putative L-2,4-diaminobutyric acid acetyltransferase	J9ZA87
putative LexA repressor	I0IQ17
putative LysR-family transcriptional regulator	A1WD38
putative lytic transglycosylase	I0IQ46
putative malto-oligosyltrehalose trehalohydrolase	I0IN86
putative mercuric transport protein	I0INT0
putative methionine sulfoxide reductase A	I0ILQ8
putative methyl-accepting chemotaxis protein	A0A094MTT7
putative methyl-accepting chemotaxis protein	J9Z9V1
putative methyl-accepting chemotaxis sensory transducer	I0IL65
putative methyl-accepting chemotaxis sensory transducer	J9Z8U9
putative methyl-accepting chemotaxis sensory transducer	J9Z9R9
putative methyl-accepting chemotaxis sensory transducer	J9ZBY5
putative methyl-accepting chemotaxis transducer	I0IL66
putative methyl-accepting chemotaxis transducer	I0INB3
putative modD protein	I0INK4
putative molybdenum ABC transporter, ATP-binding protein	I0IS48
putative multisensor hybrid histidine kinase	I0IRT2
putative multisensor signal transduction histidine kinase	I0IKG6
putative NADH dehydrogenase (ubiquinone), chain J	J9ZAJ8
putative NADH dehydrogenase (ubiquinone), E subunit	J9Z9F7
putative NADH dehydrogenase, subunit G	I0IQ25
putative nitrogen-fixing NifU domain-containing protein	I0IS34
putative nitrogenase associated protein	I0INK9
putative oligopeptide ABC transporter	I0ILH0
putative oligopeptide ABC transporter	I0ILH1
putative oligopeptide ABC transporter	I0INN4
putative OmpA family protein	I0IQE7
putative OmpA family protein	I0IRV0
putative organic hydroperoxide resistance protein	C1F1X0	20668275
putative osmosensitive K+ channel signal transduction histidine kinase, sensor subunit	I0INM1
putative outer membrane efflux protein	J9ZAZ3
Putative outer membrane efflux protein	J9ZCV3
putative outer membrane OmpA/MotB protein	D6CQE0
putative outer membrane protein, OmpA/MotB family	I0IKX4
putative outer membrane protein, OmpA/MotB family	I0IKX5
putative PAS/PAC sensor-containing diguanylate cyclase/phosphodiesterase	I0IMM2
putative PAS/PAC sensor-containing diguanylate cyclase/phosphodiesterase	I0INJ9
putative PAS/PAC sensor-containing diguanylate cyclase/phosphodiesterase	I0IRT9
putative PAS/PAC sensor-containing diguanylate cyclase/phosphodiesterase	I0IS86
putative peptide methionine sulfoxide reductase B	I0IM52
putative peptidoglycan glycosyltransferase	I0IR44
putative peptidoglycan glycosyltransferase	I0IRD8
putative peptidoglycan-binding lytic transglycosylase	I0INE7
putative peptidyl-prolyl cis-trans isomerase	I0IRX1
putative periplasmic molybdenum ABC transporter	I0IS46
putative periplasmic sensor signal transduction histidine kinase	J9Z8S2
putative Peroxiredoxin	D6CN42
putative Peroxiredoxin	D6CUV5
putative peroxiredoxin	I0IMN2
putative peroxiredoxin	J9ZAU9
putative peroxiredoxin bcp	C1FA90	20667831
putative phosphomethylpyrimidine kinase	I0IKN9
putative phytoene synthase	J9ZEQ0
putative PII family nitrogen regulatory protein	I0ILP9
putative potassium channel protein, TrkA	J9ZFV5
Putative prefoldin chaperone			638394971
putative Protein pilI	D6CLW9
putative Protein-disulfide reductase	D6CMC3
putative radical SAM domain protein	I0INL3
putative RecA/RadA recombinase	D6CSC0
putative RecJ exonuclease	I0INQ6
putative response regulator receiver modulated metal dependent phosphohydrolase	I0IRT3
putative rhodanese-like domain protein	J9Z951
putative ribosomal protein L11 methyltransferase	I0IS78
putative rieske iron-sulfur family protein	I0IRH5
putative rieske iron-sulfur family protein	J9ZBT1
putative rieske iron-sulfur family protein	J9ZCF9
putative rieske iron-sulfur family protein	J9ZEI5
putative RNA polymerase sigma 70 factor	J9Z8J7
Putative Rubrerythrin	D6CUA9
putative secretion protein	C1F4C0	20669157
putative secretion protein	I0IL11
putative secretion protein	I0IN85
putative secretion protein	I0INA2
putative secretion protein	I0ING2
putative secretion protein	I0IPF7
putative secretion protein	I0IPG0
putative secretion protein	I0IPI1
putative secretion protein	I0IR48
putative secretion protein	I0IRH4
putative Sensor kinase cusS	D6CMB7
putative signal transduction histidine kinase with CheB and CheR activity	I0IN64
putative squalenehopene cyclase	I0IQ92
putative sulfide-quinone reductase /FAD-dependent pyridine nucleotide-disulfide oxidoreductase	J9Z751
putative sulfite dehydrogenase SoxC precursor	D6CVH0
putative surface layer protein	Q6L284
putative terminal quinol oxidase subunit DoxD	F9ZNI1
putative Thiol-disulfide isomerase and thioredoxins	D6CNB2
putative thiol-specific antioxidant protein	J9Z965
putative thiol:disulfide interchange protein DsbG precursor	I0IQ56
putative thioredoxin	D6CKK2
putative Thioredoxin	D6CKM1
putative Thioredoxin	D6CL16
putative Thioredoxin	D6CLE1
putative thioredoxin	D6CMA7
putative thioredoxin	D6CMC4
putative thioredoxin	D6CN10
putative Thioredoxin	D6CQM8
putative thioredoxin	I0IPN8
putative thioredoxin	J9ZA02
putative thioredoxin family protein	I0INH7
putative thioredoxin family protein	I0IRB5
putative thioredoxin family protein	I0IRB6
putative thioredoxin family protein	J9ZAK4
putative thioredoxin family protein	J9ZED6
putative thioredoxin family protein	J9ZFW8
putative thioredoxin protein	D6CR77
putative Thioredoxin/glutaredoxin	D6CMA4
Putative Ti-type conjugative transfer system, TraG	D6CUK0
putative transcriptional activator (AfeR)	I0IPT9
putative transcriptional regulator, ArsR family	I0ILJ4
putative transcriptional regulator, MerR family	I0IKU0
putative transcriptional regulator, MerR family	I0INH2
putative transcriptional regulator, MerR family	J9ZAK1
putative transcriptional regulator, NifA, Fis Family	I0IME4
putative trehalose biosynthesis protein	I0IN91
putative trehalose synthase	I0IN88
putative trehalose-6-phosphate phosphatase	I0IMW9
putative two component, sigma-54 specific, transcriptional regulator, Fis family	I0IMH5
Putative two-component regulatory response regulator receiver precursor, CHEY-like	D6CNH8
putative two-component response regulator and sensor, related to Chemotaxis	D6CLX1
putative two-component system, NtrC family, nitrogen regulation response regulator	I0IKG7
putative two-component system, NtrC family, response regulator	I0IRN1
putative Type IV secretory pathway, protease TraF	D6CUJ9
putative Type IV secretory pathway, TrbD component	D6CUJ6
putative Type IV secretory pathway, VirB4 component (CagE, TrbE, VirB )	D6CUJ5
putative UDP-glucose 4-epimerase	I0IN00
putative UDP-N-acetylglucosamine 1-carboxyvinyltransferase	I0IR06
putative uracil-DNA glycosylase superfamily protein	I0IKP2
putative uracil-DNA glycosylase, family 4	I0IPP6
putative Voltage-dependent potassium channel	D6CT81
pyridine nucleotide-disulfide oxidoreductase	B7JBQ9	20654753
Pyridine nucleotide-disulfide oxidoreductase	B5EMP7	20661968
Pyridine nucleotide-disulfide oxidoreductase		fig|637390.5.peg.329
PyrR bifunctional protein	B7JAG9	20657081
pyruvate dehydrogenase complex, E2 and E3 components	B7JAH7	20657097
pyruvate dehydrogenase E1 component subunit alpha	F9ZTD8
quinolinate synthetase (EC 2.5.1.72)	I0IS95
Radical SAM domain protein	A5FVY9	20646060
Radical SAM protein required for addition of adenosine to hopane skeleton, HpnH	J9ZDY5	fig|1048260.3.peg.1761
rare lipoprotein B, putative	B7J4K1	20652247
recA protein	A5FXB8	20647072
recA protein	B7J7A9	20653173
recA protein	C1F677	20669811
RecA protein	I0IPJ1
Redoxin domain protein	C8WT87	20848732
regulatory protein RsaL	G3XD78
Regulatory protein, LuxR	A1WAA4
regulatory protein, LuxR:Response regulator receiver	Q9I5T7	fig|1214914.3.peg.1051
Regulatory protein, LuxR:Response regulator receiver	A1WCC6
Regulatory protein, LysR-family	A1W5C4
Regulatory protein, LysR:LysR, substrate-binding	A1W9T9
ResB protein	B5EN52	20662078
ResB protein	B5EQK5	20663026
ResB-like family protein	I0IRB8
ResC protein	B5EQK6	20663028
respiratory nitrate reductase alpha subunit apoprotein	A5FYV5	20648192
respiratory nitrate reductase beta subunit	A5FYV6	20648194
respiratory nitrate reductase beta subunit	G0JRL4
respiratory nitrate reductase chaperone NarJ	A5FYV7	20648196
respiratory nitrate reductase chaperone NarJ	F9ZQ10
respiratory nitrate reductase chaperone NarJ	G0JRL3
respiratory nitrate reductase gamma subunit	G0JRL2
respiratory nitrate reductase, gamma subunit	A5FYV8	20648198
response regulator	B7JAA0	20654259
response regulator	C1F0Z7	20664369
response regulator	C1F3H5	20665283
Response regulator containing CheY-like receiver, AAA-type ATPase, and DNA-binding domains	I0IRH1
Response regulator receiver domain		fig|416213.3.peg.1167
Response regulator receiver domain		fig|416213.3.peg.603
response regulator receiver modulated CheB methylesterase	A5G220	20650546
response regulator receiver protein	C1F3I0	20665291
response regulator receiver protein	I0IL63
Response regulator, nitrogen metabolism	B5EPH2	20662634
Response regulator, nitrogen metabolism		fig|637390.5.peg.1345
rhodanese-like domain protein	B7J548	20652389
rhodanese-like domain protein	B7J6C9	20655791
rhodanese-like domain protein	B7J7M5	20656131
Rhodanese-like domain protein		fig|637390.5.peg.2167
Rhodanese-like domain protein		fig|637390.5.peg.323
Rhodanese-like domain protein / Sulfide-quinone reductase		fig|637390.5.peg.360
Rhodanese-like sulfurtransferase	F9ZPC9
ribonucleoside-diphosphate reductase class II (EC 1.17.4.-)	J9Z922
ribosome-binding factor A	C1F438	20665481
ribulose-phosphate 3-epimerase	F9ZKV4
RNA polymerase sigm-70 factor family	B7JBT8	20654811
RNA polymerase sigma factor, FliA/WhiG family	A0A094X926	fig|178606.4.peg.234
RNA polymerase sigma factor, FliA/WhiG family	I0IL62
RNA polymerase sigma-54 factor	A0A094YKA7	fig|178606.4.peg.1351
RNA polymerase, sigma 28 subunit, SigD/FliA/WhiG	D6CQ90
RNA polymerase, sigma 32 subunit, RpoH	B7J8H9	20656499
RNA polymerase, sigma 38 subunit, RpoS	B7J4L3	20652271
RNA polymerase, sigma 38 subunit, RpoS	B7J6A8	20655743
RNA polymerase, sigma 38 subunit, RpoS	I0IN46
RNA polymerase, sigma 38 subunit, RpoS	P45684
RNA polymerase, sigma 54 subunit, RpoN/SigL	B7J9Z8	20657007
RNA polymerase, sigma 54 subunit, RpoN/SigL	P49988
RNA polymerase, sigma 70 subunit, RpoD	B7J6A3	20655733
RNA polymerase, sigma-24 subunit, RpoE	B7J9J5	20654009
RND efflux system, drug efflux transporter, outer membrane lipoprotein	B7J3E0	20651425
RND efflux system, drug efflux transporter, outer membrane lipoprotein	B7J6S6	20653043
RND efflux system, outer membrane lipoprotein, NodT family	B7JBY2	20654899
RND family efflux transporter, MFP subunit		fig|416213.3.peg.816
RND family efflux transporter, MFP subunit	I0IRH0
RND multidrug efflux transporter; Acriflavin resistance protein		fig|416213.3.peg.815
rRNA small subunit methyltransferase H	A0A094MVF7
Rubrerythrin	A5FV55	20645468
rubrerythrin	I0ILL8
rubrerythrin	J9Z9T3
rusticyanin	B7JAQ0	20657231
s-adenosylmethionine decarboxylase proenzyme	B7J3Q3	20651653
SAM-dependent methyltransferase	J9ZFT4
Sarcosine oxidase, delta subunit, heterotetrameric SoxD	A5FX78	20646982
Sarcosine oxidase, gamma subunit SoxG	A5FX80	20646986
secretion protein	I0IQ96
secretion protein (HlyD)	J9Z8G1
secretion protein (HlyD)	J9Z9Q1
secretion protein (HlyD)	J9ZBQ3
secretion protein HlyD	J9ZB14
secretion protein HlyD family protein	C8WWQ7	20846452
secretion protein, HlyD family	B7JAU8	20654389
secretion protein, HlyD family	B7J954	20656705
sensor histidine kinase	B7J3K4	20651563
sensor histidine kinase	B7J687	20655701
Sensor histidine kinase	B5EQX6	20663070
sensor protein PilS, putative	B7J3T0	20651709
sensory transduction regulatory protein	C1F2Y9	20665125
serine O-acetyltransferase (EC 2.3.1.30)	A5FZD8	20648574
serine protease, DO/DeqQ family	B7J9J7	20652531
serine/threonine protein kinase RIO1	S0APF8	fig|333146.12.peg.1190
serine/threonine protein phosphatase catalytic subunit	Q4JAD1
sigma-54 dependent transcriptional regulator	B7J5Y9	20652715
sigma-70 factor domain protein	C1F4U1
signal recognition particle protein FFH	S0ALC0	fig|333146.12.peg.178
signal recognition particle subunit FFH/SRP54 (srp54)	I0IPL2
signal transduction histidine kinase	I0IL64
Signal transduction histidine kinase CheA	F9ZN55
Signal transduction histidine kinase CheA	F9ZPM5
Signal transduction histidine kinase, nitrogen specific	B5EPH3	20662636
Signal transduction histidine kinase, nitrogen specific		fig|637390.5.peg.1344
similar to RecA-superfamily ATPases implicated in signal transduction			638394459
similar to RecA-superfamily ATPases implicated in signal transduction			638394861
single-strand binding protein	F9ZMD5
Single-stranded DNA-binding protein	F9ZLD2
SirA family protein	B5EMQ1	20661976
SirA family protein	F9ZS91
Smr protein/MutS2	A5G2K3	20650922
sodium/calcium exchanger	B7J5A3	20652501
sodium/proton antiporter, CPA1 family (TC 2.A.36)	B7J5N2	20655563
sodium/proton antiporter, CPA1 family (TC 2.A.36)	B7J6Z1	20655955
sodium/proton antiporter, NhaA family (TC 2.A.33.1.1)	B7J5J3	20655491
SOS-response transcriptional repressor, LexA	A5G2J1	20650898
spermidine synthase (EC 2.5.1.16)	B7J3Q2	20651649
spermidine synthase (EC 2.5.1.16)	F9ZTI8
squalene-hopene cyclase	B7J4Y2	20655341
Succinate dehydrogenase/fumarate reductase, C subunit	B5EMP3	20661956
Succinate dehydrogenase/fumarate reductase, C subunit		fig|637390.5.peg.332
succinate semialdehyde dehydrogenase	S0ASG0	fig|333146.12.peg.1770
sugar ABC transporter 1, ATP binding protein (949-2, 12-56)	S0AMW6	fig|333146.12.peg.129
sugar transferase	A5FUM0	20645086
sulfate adenylyltransferase		fig|637390.5.peg.168
sulfate adenylyltransferase (EC 2.7.7.4)	J9Z8G2
sulfate thiol esterase SoxB	A5G305	20651232
sulfate thiol esterase SoxB	D6CVG4
sulfate thiol esterase SoxB	F9ZRL7
sulfate thiol esterase SoxB	F9ZRR8
sulfide dehydrogenase (flavocytochrome c), flavoprotein subunit (EC 1.8.2.3) FccB	D6CNC2
sulfide quinone reductase	J9ZA74
sulfide quinone reductase, putative	B7J411	20651869
Sulfide quinone reductase, putative	B5ELS6	20658410
Sulfide-quinone reductase	D6CUS4
sulfide-quinone reductase	F9ZN43
sulfide-quinone reductase	F9ZQD6
sulfide/quinone oxidoreductase	B5ES29	20660534
sulfide/quinone oxidoreductase		fig|637390.5.peg.1793
sulfite dehydrogenase (cytochrome) subunit SorB (EC 1.8.2.1)	D6CLU0
sulfite dehydrogenase (cytochrome) subunit SorB (EC 1.8.2.1)	D6CTB2
Sulfite:cytochrome c oxidoreductase subunit A SorA	D6CLT9
Sulfite:cytochrome c oxidoreductase subunit A SorA	D6CTB3
sulfur compound chelating protein SoxZ	A5G302	20651226
sulfur compound chelating protein SoxZ	D6CVG7
sulfur compound chelating protein SoxZ	F9ZRL8
sulfur compound chelating protein SoxZ	F9ZRR5
sulfur compound chelating protein SoxZ	G0JQ01
sulfur dehydrogenase subunit SoxC (EC 1.-.-.-)	A5G2Z8	20651218
sulfur dehydrogenase subunit SoxD (EC 1.-.-.-)	D6CVG9
sulfur oxidation protein SoxA	F9ZRL2
sulfur oxidation protein SoxX	F9ZRL3
sulfur oxygenase reductase (EC 1.-.-.-)	G0JQP4
sulfur/pyrite/thiosulfate/sulfide-induced protein	B7J3E6	20651437
Superoxide dismutase	A5FXR1	20647358
superoxide dismutase	B7JC00	20654937
Superoxide dismutase	C8WV28	20845416
Superoxide dismutase		fig|416213.3.peg.1243
superoxide dismutase, Mn	C1FA78	20667803
Tat (twin-arginine translocation) pathway signal sequence domain protein	B7J3E3	20651431
Tat (twin-arginine translocation) pathway signal sequence domain protein	B7J3F1	20651447
tetrathionate hydrolase	B7J3C9	20651405
tetrathionate hydrolase		fig|637390.5.peg.943
tetrathionate hydrolase TetH	F9ZNI0
thermosome subunit			638394123
thermosome subunit			638394657
thermosome, alpha chain/archaeal chaperonin	S0ANN2	fig|333146.12.peg.566
thiazole biosynthesis protein	I0IKN6
thiol peroxidase (atypical 2-Cys peroxiredoxin) (EC 1.11.1.5)	F9ZN32
Thiol:disulfide interchange protein DsbD	D6CM35
thiolspecific antioxidant protein	I0IQC8
thioredoxin	B7J5V3	20652645
thioredoxin	B7JC74	20655091
thioredoxin	B7J6C7	20655787
thioredoxin	B7J941	20656679
thioredoxin	D6CKY1
thioredoxin	D6CU46
thioredoxin	I0ILI5
thioredoxin	I0IPK1
thioredoxin	J9Z7V9
thioredoxin	J9ZCC5
thioredoxin family protein	B7J960	20656717
thioredoxin reductase	S0APB6	fig|333146.12.peg.644
thioredoxin reductase	I0IRG6
thioredoxin reductase	J9ZDR6
Thioredoxin reductase (TRXR)	D6CLJ0
thioredoxin-disulfide reductase	B7J4C5	20652085
thioredoxin, putative	B7J7Q7	20656193
thiosulfate sulfurtransferase	S0ARP7	fig|333146.12.peg.1511
thiosulfate sulfurtransferase (EC 2.8.1.1)	B7J3P7	20651639
thiosulfate sulfurtransferase (EC 2.8.1.1)	F9ZTB2
thiosulfate-binding protein SoxY	A5G301	20651224
thiosulfate-binding protein SoxY	D6CVG8
thiosulfate-binding protein SoxY	F9ZRL9
thiosulfate-binding protein SoxY	F9ZRR4
thiosulfate-binding protein SoxY	G0JQ00
Thiosulfate-oxidizing multienzyme system protein SoxA		fig|637390.5.peg.310
Thiosulfate-oxidizing multienzyme system protein SoxA		fig|637390.5.peg.64
Thiosulfate-quinone oxidoreductase, DoxD-like family protein DoxD_2		fig|637390.5.peg.942
tight adherence protein TadA	B7J8D4	20656403
tight adherence protein TadB, putative	B7J8D3	20656401
tight adherence protein TadC	B7J8D2	20656399
tol-pal system beta propeller repeat protein TolB	B7J3G8	20651483
tol-pal system-associated acyl-CoA thioesterase	B7J3G4	20651475
TolQ, Biopolymer transport protein	A0A094MYZ9
toluene ABC transporter, ATP-binding protein, putative	B7J3Q4	20651655
toluene tolerance family protein	F9ZRN2
toluene tolerance family protein	F9ZTR9
toluene tolerance protein Ttg2B, putative	B7J3Q5	20651657
toluene tolerance protein, putative	B7J3Q7	20651661
toluene tolerance protein, putative	B7JBT5	20654805
TonB family protein	B7JC73	20655089
toxin secretion protein, HlyD family	B7J5F4	20655419
TQO small subunit DoxD domain-containing protein	G0JR01
transcription elongation factor NusA			650024805
transcription elongation factor NusA-like protein			650024751
transcriptional regulator Anr	P23926
transcriptional regulator Dnr	G3XCW6
transcriptional regulator LasR	P25084
transcriptional regulator OmpR, putative	B7JBF2	20657477
transcriptional regulator Vfr	P55222
transcriptional regulator, ArsR family	B7J4N7	20655171
transcriptional regulator, ArsR family	B7J6D4	20655801
transcriptional regulator, ArsR family	B7J7V5	20656293
transcriptional regulator, ArsR family	B7J8M1	20656585
transcriptional regulator, ArsR family	B7J952	20656701
transcriptional regulator, ArsR family	D6CMH7
transcriptional regulator, ArsR family	D6CPA8
transcriptional regulator, ArsR family	D6CPT5
transcriptional regulator, ArsR family	D6CQZ2
transcriptional regulator, ArsR family	D6CSG0
transcriptional regulator, ArsR family	D6CUD0
transcriptional regulator, ArsR family	D6CVH1
transcriptional regulator, ArsR family	F9ZL32
transcriptional regulator, ArsR family	F9ZLR7
transcriptional regulator, ArsR family	F9ZM85
transcriptional regulator, ArsR family	F9ZQ24
transcriptional regulator, ArsR family	F9ZT25
transcriptional regulator, ArsR family	F9ZUS7
transcriptional regulator, Fur family	B7JA44	20654147
transcriptional regulator, Fur family	B7JC50	20655045
transcriptional regulator, LuxR family	G0JRM5
transcriptional regulator, LysR family	Q9I005	fig|232721.9.peg.1103
transcriptional regulator, LysR family	Q9I6T1	fig|416213.3.peg.1903
transcriptional regulator, LysR family	Q9I6V1	fig|416213.3.peg.2061
transcriptional regulator, LysR family	A0A094MS73
transcriptional regulator, LysR family	A0A094MSQ4
transcriptional regulator, LysR family	A0A094MTV0
transcriptional regulator, LysR family	A0A094MWK9
transcriptional regulator, LysR family	A0A094MXY1
transcriptional regulator, LysR family	A0A094MZC6
transcriptional regulator, LysR family	A0A094N1V2
transcriptional regulator, LysR family	A1W235
transcriptional regulator, LysR family	A1W2B7
transcriptional regulator, LysR family	A1W2B9
transcriptional regulator, LysR family	A1W2G9
transcriptional regulator, LysR family	A1W4C1
transcriptional regulator, LysR family	A1W4T6
transcriptional regulator, LysR family	A1W5D1
transcriptional regulator, LysR family	A1W5N6
transcriptional regulator, LysR family	A1W5P2
transcriptional regulator, LysR family	A1W6X9
transcriptional regulator, LysR family	A1W7G1
transcriptional regulator, LysR family	A1W8C5
transcriptional regulator, LysR family	A1W8V4
transcriptional regulator, LysR family	A1W9Y4
transcriptional regulator, LysR family	A1WAL2
transcriptional regulator, LysR family	A1WC74
transcriptional regulator, LysR family	A1WCX6
transcriptional regulator, LysR family	C1F703
transcriptional regulator, LysR family	C8WRL7
transcriptional regulator, LysR family	C8WTC6
transcriptional regulator, LysR family	C8WUA0
transcriptional regulator, LysR family	C8WUZ8
transcriptional regulator, LysR family	C8WV81
transcriptional regulator, LysR family	G8TSP1
transcriptional regulator, LysR family	G8TVN6
transcriptional regulator, LysR family	G8TVS9
transcriptional regulator, LysR family	P72131
transcriptional regulator, LysR family	Q01610
transcriptional regulator, MerR family	B7J4C3	20652081
transcriptional regulator, MerR family	B7J9M8	20654077
transcriptional regulator, MerR family	B7J7S3	20656227
transcriptional regulator, MerR family	B5EK60	20657856
transcriptional regulator, MerR family	B5EK65	20657866
transcriptional regulator, MerR family	B5EMB8	20658622
transcriptional regulator, MerR family	B5EQN6	20659908
transcriptional regulator, MerR family	B5EM30	20661732
transcriptional regulator, MerR family	B5EM81	20661830
transcriptional regulator, MerR family	B5EN50	20662074
transcriptional regulator, MerR family	B5EQJ7	20663012
transcriptional regulator, MerR family	B5EMK5
transcriptional regulator, MerR family	B7J743
transcriptional regulator, NifA, Fis family	B7JAA3	20654265
transcriptional regulator, TraR/DksA family	F9ZR00
transcriptional regulator, TraR/DksA family	F9ZU51
transcriptional regulator, TraR/DksA family	G3XD14
transcriptional regulator, TraR/DksA family	G3XDA6
transcriptional regulator, TraR/DksA family	J9ZBT5
Transcriptional regulatory protein cusR	D6CMB6
transcriptional regulatory protein, MerR family	J9Z940
transketolase	F9ZT54
translation elongation factor 1A (EF-1A/EF-Tu)	J9ZCH1
transporter, AcrB/AcrD/AcrF family	B7JBY0	20654895
transporter, CPA2 family (TC 2.A.37)	B7J6K8	20652917
transposase	S0ANV0	fig|333146.12.peg.477
TrbP conjugal transfer protein,TraX protein	D6CVV1
trehalose 6-phosphate synthase (EC 2.4.1.15)	I0IMX0
trehalose synthase	G0JKR3
trehalose synthase	I0IN89
two component transcriptional regulator, LuxR family	Q9I4X0	fig|1214914.3.peg.2601
two component transcriptional regulator, LuxR family		fig|416213.3.peg.579
two component transcriptional regulator, LuxR family	A1W1Z2
two component transcriptional regulator, LuxR family	A1W3I0
two component transcriptional regulator, LuxR family	A1WBJ7
two component transcriptional regulator, LuxR family	A1WDG4
two component transcriptional regulator, LuxR family	A5FZB0
two component transcriptional regulator, LuxR family	C1F244
two component transcriptional regulator, LuxR family	C1F5C0
two component transcriptional regulator, LuxR family	C1F7G9
two component transcriptional regulator, LuxR family	C1F5F0
two component transcriptional regulator, LuxR family	C1F666
two component transcriptional regulator, LuxR family	C1F6Q8
two component transcriptional regulator, LuxR family	I0INL4
two component transcriptional regulator, LuxR family	J9Z8M1
two component transcriptional regulator, LuxR family	P24908
two component transcriptional regulator, LuxR family	P29369
two component transcriptional regulator, LuxR family (GacA)	Q51373
two component transcriptional regulator, winged helix family	B7J3K5	20651565
two component transcriptional regulator, winged helix family	B7J688	20655703
two component, sigma-54 specific, transcriptional regulator, Fis family	I0IMI7
two-component response regulator CheY	Q51455
Two-component response regulator PilR	B7J3T1
two-component response regulator PilR	F9ZU07
Two-component sensor PilS	F9ZU06
type 4 fimbrial biogenesis protein PilP, putative	B7J632	20652801
type 4 prepilin peptidase 1 (EC:3.4.23.43). Aspartic peptidase. MEROPS family A24A	B7J3T2	20651711
type II secretion system protein G (GspG)	C1F4C1	20669159
Type II secretory pathway, component PulF	I0ILS2
Type II/IV secretion system protein TadC, associated with Flp pilus assembly	Q9HX42	fig|1214914.3.peg.342
type IV fimbrial assembly protein PilC	F9ZNR8
type IV pilin biogenesis protein, putative	B7J7E3	20653243
type IV pilin, putative	B7J7E5	20653247
type IV pilin, putative	B7J7E6	20653249
type IV pilus assembly PilZ	F9ZNR7
type IV pilus assembly protein	B7J3S9	20651705
type IV pilus assembly protein PilM	B7J635	20653251
type IV pilus biogenesis protein PilC	B7J7E8	20653255
type IV pilus biogenesis protein PilM	F9ZP35
type IV pilus biogenesis protein PilN	B7J634	20652805
type IV pilus biogenesis protein PilN	F9ZP39
type IV pilus biogenesis protein PilO	F9ZP40
type IV pilus biogenesis protein PilQ	F9ZP46
type IV pilus biogenesis protein PilZ	F9ZL86
type IV pilus biogenesis/stability protein PilW	F9ZP21
type IV pilus biosynthesis protein	I0IM00
type IV pilus retraction protein PilT	F9ZQM0
Type IV secretory pathway VirD4 components-like protei	J9Z8S1	fig|1048260.3.peg.628
Type IV secretory pathway, VirB10 component	D6CVV6
Type IV secretory pathway, VirB2 component	D6CVW6
Type IV secretory pathway, VirB4 component	D6CVW2
Type IV secretory pathway, VirB6 component	D6CVV9
ubiquinol--cytochrome c reductase, iron-sulfur subunit	B7J8G0	20656459
ubiquinol--cytochrome c reductase, iron-sulfur subunit	B7JAL3
ubiquinol-cytochrome c reductase cytochrome b subunit	B7J8G1	20656461
ubiquinol-cytochrome c reductase cytochrome b subunit	B7JAL4	20657175
ubiquinol-cytochrome c reductase cytochrome c1 subunit	B7J8G2	20656463
ubiquinol-cytochrome c reductase cytochrome c1 subunit	B7JAL5
Ubiquinol-cytochrome c reductase, cytochrome c1 subunit	B5ENR1	20662314
UDP-glucose 4-epimerase [EC:5.1.3.2]	J9Z986
UDP-glucose 4-epimerase [EC:5.1.3.2]	J9ZB20
UDP-glucose 6-dehydrogenase	J9ZBV2
UDP-glucose 6-dehydrogenase	A0A094YMB7	fig|178606.4.peg.961
UDP-glucose dehydrogenase	A5FV06	20645360
UDP-glucose dehydrogenase	A5FY77	20647712
UDP-glucose pyrophosphorylase (EC 2.7.7.9) GalU	B7J4I8	20652223
UDP-N-acetylmuramate dehydrogenase (EC 1.1.1.158)	I0IQB5
Uncharacterized conserved protein	J9ZC26
Uncharacterized conserved protein involved in intracellular sulfur reduction	J9ZBA2
Uncharacterized conserved protein involved in intracellular sulfur reduction	J9ZCG8
Uncharacterized protein	B5EK73	20657892
Uncharacterized protein	B5EK98	20657940
Uncharacterized protein conserved in bacteria DinB	I0IN56
Uncharacterized protein involved in the oxidation of intracellular sulfur	J9Z827
Uncharacterized protein involved in the oxidation of intracellular sulfur	J9ZA85
unkown product (surface layer protein)			638394352
uracil-DNA glycosylase	S0ALY6	fig|333146.12.peg.332
uroporphyrin-III C-methyltransferase	S0AR12	fig|333146.12.peg.1247
UTP--GlnB (protein PII) uridylyltransferase, GlnD	A5FX01	20646816
UTP--glucose-1-phosphate uridylyltransferase	F9ZSQ3
UTP-glucose-1-phosphate uridylyltransferase [EC:2.7.7.9]	J9Z911
UTP-glucose-1-phosphate uridylyltransferase [EC:2.7.7.9]	J9Z920
UTP:GlnB (protein PII) uridylyltransferase	B5EQ40	20659684
V-type ATP synthase subunit B			650025201
V-type ATP synthase subunit I	S0APT6	fig|333146.12.peg.948
virulence-associated protein, putative	B7J4Y7	20655353
voltage-gated chloride channel	B7J6N0	20652955
voltage-gated chloride channel	B7J6N1	20652957
voltage-gated chloride channel	B7JAN3	20657213
voltage-gated potassium channel	J9ZEA9
Zinc transporter zitB	D6CKG7
zinc uptake regulator, Fur family	C8WTA2	20848762
