# Supplementary material for: Biomarker panels for characterizing microbial community biofilm formation as composite molecular process
Source: PLoS One. 2018 Aug 9;13(8):e0202032. doi: 10.1371/journal.pone.0202032 (PMC6085001; doi:10.1371/journal.pone.0202032)
Supplement: S3 Table — The listing holds genes assigned to the functional term biofilm formation embedded in the ortholog network, respective topology measures of degree and stress centrality, species coverage, and ranked sum of topological parameters and species coverage. (XLSX) [file pone.0202032.s003.xlsx]

## Sheet: biofilm nodes
S3. Genes assigned to the functional term biofilm formation as embedded in the ortholog network (protein name, UniProt ID), values for the topological criteria degree and stress centrality including ranks, species coverage and rank, and combined rank score.
protein name	UniProt ID	stress centrality	rank, stress centrality	degree	rank, degree	species coverage	rank, species coverage	combined rank score
		computed according to network topology		computed according to network topology		from the set of 25 species		including stress centrality, degree, species coverage
chaperonin GroEL	I0IPK2	25720	1	113	1	24	2	1.33333
chaperone DnaK	I0IPF3	18170	2	93	2	23	3	2.33333
putative GrpE protein	I0IPF4	10902	5	78	4	23	3	4
dimethyladenosine transferase	I0IQ48	12344	4	72	8	24	2	4.66667
putative UDP-glucose 4-epimerase	I0IN00	10554	6	75	5	17	9	6.66667
UDP-glucose 4-epimerase	J9ZB20	10120	7	75	6	17	9	7.33333
putative diguanylate cyclase	I0IKF7	14904	3	81	3	8	18	8
diguanylate cyclase/phosphodiesterase	A5FTD7	9958	8	73	7	16	10	8.33333
putative peptidoglycan glycosyltransferase	I0IRD8	9342	9	58	20	21	5	11.3333
signal transduction histidine kinase	I0IL64	7484	17	66	10	16	10	12.3333
chaperone clpB	I0IRT5	7672	16	60	16	20	6	12.6667
signal recognition particle subunit FFH/SRP54 (srp54)	I0IPL2	8640	13	55	26	25	1	13.3333
sensor protein PilS, putative	B7J3T0	7746	15	63	13	13	13	13.6667
UTP-glucose-1-phosphate uridylyltransferase	J9Z920	5546	28	66	11	23	3	14
UTP-glucose-1-phosphate uridylyltransferase	J9Z911	5546	29	66	12	23	3	14.6667
glycosyltransferase	J9Z930	7128	20	69	9	11	15	14.6667
ribonucleoside-diphosphate reductase class II	J9Z922	9028	10	52	32	23	3	15
type 4 prepilin peptidase 1. Aspartic peptidase. MEROPS family A24A	B7J3T2	8164	14	56	24	17	9	15.6667
ATP-dependent Clp protease, proteolytic subunit	I0IMQ1	5264	31	60	18	21	5	18
UDP-glucose pyrophosphorylase GalU	B7J4I8	4938	37	62	14	21	5	18.6667
putative diguanylate phosphodiesterase	I0IQD9	5666	26	60	17	13	13	18.6667
putative UDP-N-acetylglucosamine 1-carboxyvinyltransferase	I0IR06	4578	40	62	15	21	5	20
aspartate carbamoyltransferase	B7JAG8	5652	27	52	33	25	1	20.3333
chaperonin GroES	I0IPK3	5082	33	57	23	20	6	20.6667
putative glycosyl transferase, group 1	J9Z963	5044	34	60	19	17	9	20.6667
putative diguanylate cyclase	I0ILB7	6590	22	58	21	5	21	21.3333
peptidoglycan glycosyltransferase	I0IKI2	7070	21	51	36	18	8	21.6667
two-component response regulator PilR	F9ZU07	7252	18	51	34	8	18	23.3333
Two-component response regulator PilR	B7J3T1	7252	19	51	35	8	18	24
type IV fimbrial assembly protein PilC	F9ZNR8	8982	11	46	56	17	9	25.3333
translation elongation factor 1A (EF-1A/EF-Tu)	J9ZCH1	3880	50	56	25	24	2	25.6667
putative diguanylate cyclase	I0IPN4	4782	38	58	22	9	17	25.6667
putative flagellar motor protein	I0IL68	4512	41	53	29	18	8	26
type IV pilus biogenesis protein PilC	B7J7E8	8982	12	46	57	17	9	26
OmpA/MotB domain protein	C8WS34	4512	42	53	30	18	8	26.6667
polysaccharide export protein	A5FYQ0	4942	36	54	27	6	20	27.6667
flagellar biosynthesis protein FlhA	F9ZNA3	3910	48	53	31	17	9	29.3333
UDP-N-acetylmuramate dehydrogenase	I0IQB5	4008	47	51	38	20	6	30.3333
putative peptidyl-prolyl cis-trans isomerase	I0IRX1	4382	44	51	37	16	10	30.3333
UDP-glucose 4-epimerase	J9Z986	3500	57	54	28	15	11	32
branched-chain amino acid aminotransferase	J9Z905	4100	46	48	46	20	6	32.6667
malate dehydrogenase (NAD)	I0IPH8	5396	30	44	64	21	5	33
putative RecJ exonuclease	I0INQ6	3838	53	51	39	19	7	33
diaminopimelate decarboxylase	I0IR86	6144	23	42	76	24	2	33.6667
UDP-glucose dehydrogenase	A5FV06	3526	56	51	40	19	7	34.3333
type IV pilus assembly protein	B7J3S9	5754	25	43	71	18	8	34.6667
diguanylate phosphodiesterase	A5FXX3	4468	43	50	41	5	21	35
UDP-glucose dehydrogenase	A5FY77	3432	60	50	43	20	6	36.3333
Two-component sensor PilS	F9ZU06	4222	45	47	49	11	15	36.3333
sugar transferase	A5FUM0	3888	49	50	42	7	19	36.6667
periplasmic protein involved in polysaccharide export	J9Z934	3808	54	49	44	11	15	37.6667
outer membrane efflux protein	I0IMY2	5866	24	42	77	12	14	38.3333
orotidine-5'-phosphate decarboxylase	I0IS77	3342	61	47	50	21	5	38.6667
putative OmpA family protein	I0IRV0	4688	39	45	61	9	17	39
putative PAS/PAC sensor-containing diguanylate cyclase/phosphodiesterase	I0IRT9	3858	52	48	47	8	18	39
Apolipoprotein N-acyltransferase	I0IMF3	3880	51	45	62	16	10	41
putative diguanylate cyclase	I0INS7	3062	64	49	45	10	16	41.6667
ATP-dependent Clp protease, ATPase subunit	I0INR6	3462	59	46	58	12	14	43.6667
putative peptidoglycan-binding lytic transglycosylase	I0INE7	3650	55	44	65	13	13	44.3333
clpX, ATPase regulatory subunit	I0IMQ2	2900	68	44	67	21	5	46.6667
putative methyl-accepting chemotaxis sensory transducer	I0IL65	2650	80	47	51	13	13	48
dTDP-glucose 4,6-dehydratase	B7J4I4	2328	91	47	52	23	3	48.6667
dTDP-glucose 4,6 dehydratase, NAD(P)-binding	J9ZB22	3194	62	44	66	8	18	48.6667
dTDP-glucose 4,6-dehydratase	A5FW54	2328	92	47	53	23	3	49.3333
dTDP-glucose 4,6-dehydratase	A5FXU3	2328	93	47	54	23	3	50
putative glutamate-1-semialdehyde 2,1-aminomutase	I0IRW5	5022	35	33	113	23	3	50.3333
dTDP-glucose 4,6 dehydratase, NAD(P)-binding	J9ZAN8	2328	94	47	55	23	3	50.6667
UDP-glucose 6-dehydrogenase	J9ZBV2	2548	84	46	60	18	8	50.6667
putative glycosyltransferase	I0IPB8	2654	79	46	59	11	15	51
two component transcriptional regulator, LuxR family	I0INL4	3500	58	40	87	16	10	51.6667
putative anthranilate synthase component I	I0IM99	3148	63	39	92	24	2	52.3333
Glucose-1-phosphate thymidylyltransferase	B7JBH3	1838	109	48	48	24	2	53
flagellar basal-body rod protein flgG	F9ZN71	2610	81	44	68	13	13	54
export membrane protein	I0INQ8	2460	87	43	72	20	6	55
Cell division and transport-associated protein TolQ	I0INV8	2692	76	42	78	15	11	55
flagellar synthesis regulator FleN	F9ZNA5	2770	74	41	80	12	14	56
mannose-1-phosphate guanylyltransferase	J9ZBG7	2222	97	45	63	16	10	56.6667
cysteine desulfurase	I0IQH6	2844	71	39	93	19	7	57
putative dihydroflavonol 4-reductase	I0IQ89	2596	82	42	79	16	10	57
capsule polysaccharide export protein, BexD/CtrA/VexA family	B7J9U8	2670	78	41	81	4	22	60.3333
putative methyl-accepting chemotaxis transducer	I0IL66	1996	103	44	69	13	13	61.6667
inositol monophosphatase	J9ZFB9	2686	77	35	103	20	6	62
type IV pilus biogenesis protein PilQ	F9ZP46	3024	65	34	105	10	16	62
fimbrial assembly protein PilQ, putative	B7J631	3024	66	34	106	10	16	62.6667
pyruvate dehydrogenase complex, E2 and E3 components	B7JAH7	2700	75	38	95	8	18	62.6667
flagellar hook protein flgE	F9ZN69	1776	110	44	70	14	12	64
diguanylate phosphodiesterase	A5G2B8	2850	70	36	100	4	22	64
dTDP-4-dehydrorhamnose 3,5-epimerase(rfbC)	J9Z8X8	1524	121	43	73	23	3	65.6667
putative cysteine desulfurase	I0IS30	2468	86	36	101	14	12	66.3333
dTDP-4-dehydrorhamnose 3,5-epimerase	A5FW52	1524	122	43	74	22	4	66.6667
dTDP-4-dehydrorhamnose 3,5-epimerase	B7JBH2	1524	123	43	75	23	3	67
flagellar motor switch protein	I0IR45	1764	111	41	82	16	10	67.6667
putative flagellar motor switch protein	I0ILU6	1764	112	41	83	16	10	68.3333
putative outer membrane protein, OmpA/MotB family	I0IKX5	2182	98	38	96	15	11	68.3333
inner membrane peptidase. Serine peptidase. MEROPS family S49	B7J7E9	2826	73	29	121	15	11	68.3333
glucose-1-phosphate adenylyltransferase	I0IRH7	1630	115	41	84	18	8	69
putative heat shock protein Hsp20	I0IQY5	1920	106	39	94	18	8	69.3333
molybdenum transport system, permease	I0IS47	2594	83	29	122	22	4	69.6667
dihydroorotase	B7JAG7	2426	88	32	115	20	6	69.6667
quinolinate synthetase	I0IS95	2522	85	29	123	20	6	71.3333
polysaccharide biosynthesis/export domain protein	B7J9E4	1842	108	40	88	8	18	71.3333
putative Type IV secretory pathway, VirB4 component (CagE, TrbE, VirB )	D6CUJ5	2946	67	24	135	12	14	72
putative OmpA family protein	I0IQE7	2012	100	37	98	6	20	72.6667
trehalose synthase	I0IN89	2840	72	23	137	15	11	73.3333
putative multisensor hybrid histidine kinase	I0IRT2	2318	95	34	107	8	18	73.3333
dTDP-4-dehydrorhamnose reductase	A5FW51	1084	135	41	85	23	3	74.3333
biopolymer transport protein	I0ILA4	1962	105	34	108	14	12	75
dTDP-4-dehydrorhamnose reductase	B7J4I5	1082	136	40	90	23	3	76.3333
putative ribosomal protein L11 methyltransferase	I0IS78	1998	102	30	118	17	9	76.3333
two component transcriptional regulator, LuxR family	J9Z8M1	2006	101	32	116	14	12	76.3333
dTDP-4-dehydrorhamnose reductase	J9ZDQ9	1082	137	40	91	23	3	77
flagellar motor component	I0IL67	1740	113	34	109	17	9	77
putative diguanylate cyclase/phosphodiesterase with PAS/PAC and GAF sensor(s)	I0IKG1	1624	116	38	97	7	19	77.3333
MotA/TolQ/ExbB proton channel	C8WS33	1740	114	34	110	17	9	77.6667
glucose-1-phosphate thymidylyltransferase	J9Z913	898	143	41	86	20	6	78.3333
NADH dehydrogenase subunit J	B7J7T6	2132	99	26	129	19	7	78.3333
diaminobutyrate--pyruvate aminotransferase	J9Z8Z6	5258	32	5	183	6	20	78.3333
ABC-type polysaccharide/polyol phosphate transport system, ATPase component	J9ZBR2	1090	134	40	89	13	13	78.6667
putative acetyl-CoA synthetase	I0IKN3	1616	117	30	119	24	2	79.3333
putative beta-N-acetylhexosaminidase	I0IQX9	1546	119	33	114	17	9	80.6667
putative trehalose-6-phosphate phosphatase	I0IMW9	2858	69	15	159	12	14	80.6667
glycogen phosphorylase	I0INJ6	2378	90	23	138	10	16	81.3333
putative glycosyltransferase	J9ZEC2	1200	128	37	99	9	17	81.3333
putative Type IV secretory pathway, protease TraF	D6CUJ9	2392	89	22	140	7	19	82.6667
bacterial type II/III secretion system protein	B7J8D6	1912	107	28	127	11	15	83
Putative conjugal transfer protein trbB	D6CUM6	2258	96	19	149	18	8	84.3333
putative anthranilate synthase component II	I0IMA0	1314	124	26	130	23	3	85.6667
serine O-acetyltransferase	A5FZD8	1110	133	30	120	20	6	86.3333
tight adherence protein TadA	B7J8D4	1996	104	20	145	16	10	86.3333
cytochrome bd ubiquinol oxidase, subunit I	I0IN60	1310	125	29	124	15	11	86.6667
putative diguanylate cyclase	I0IKS7	1120	131	34	111	6	20	87.3333
putative flagellar motor switch protein	I0IL53	792	148	35	104	14	12	88
putative diguanylate cyclase	I0IKW4	1120	132	34	112	4	22	88.6667
ATP phosphoribosyltransferase regulatory subunit	B7JBZ0	1608	118	23	139	15	11	89.3333
putative 6-phosphogluconolactonase	I0IMP6	1308	126	25	134	17	9	89.6667
putative phosphomethylpyrimidine kinase	I0IKN9	1212	127	22	141	23	3	90.3333
putative glucose-1-phosphate cytidylyltransferase	I0IP08	760	149	36	102	6	20	90.3333
cation ABC transporter, periplasmic cation-binding protein, putative	B7J5B8	1544	120	24	136	10	16	90.6667
flagellar basal-body rod protein flgF	F9ZN70	1136	130	29	125	8	18	91
chaperone DnaJ	I0IPF2	886	144	26	133	23	3	93.3333
diguanylate phosphodiesterase	I0IKF8	1066	138	29	126	6	20	94.6667
putative DNA ligase	I0IMF5	1044	140	26	131	12	14	95
putative HIT family protein	I0IQZ7	912	142	26	132	13	13	95.6667
methyl-accepting chemotaxis sensory transducer	I0IKF9	734	150	31	117	2	23	96.6667
flagellar biosynthetic protein	I0IL55	804	146	20	147	17	9	100.667
Putative Ti-type conjugative transfer system, TraG	D6CUK0	1196	129	14	161	13	13	101
putative acetate kinase	I0IQE9	1014	141	19	150	13	13	101.333
thiazole biosynthesis protein	I0IKN6	416	158	21	144	20	6	102.667
HscB chaperone	I0IQH9	634	151	21	142	11	15	102.667
putative glycogen synthase	I0INE3	592	153	21	143	13	13	103
chemotaxis protein	I0IPR7	338	165	27	128	9	17	103.333
putative modD protein	I0INK4	844	145	20	146	5	21	104
pilus retraction ATPase PilT	F9ZSL8	440	156	19	151	14	12	106.333
hypothetical protein	B7J565	796	147	17	155	8	18	106.667
putative oligopeptide ABC transporter	I0ILH0	616	152	14	163	20	6	107
PyrR bifunctional protein	B7JAG9	368	162	19	152	18	8	107.333
pilin signal sequence domain protein	B7J7E7	1046	139	14	162	5	21	107.333
putative response regulator receiver modulated metal dependent phosphohydrolase	I0IRT3	508	154	16	156	7	19	109.667
type II secretion system protein G (GspG)	C1F4C1	432	157	16	157	7	19	111
putative diguanylate cyclase	I0IN36	336	167	20	148	5	21	112
diguanylate phosphodiesterase	A5FZT1	370	161	18	153	1	25	113
cellulose synthase I	C1F830	360	163	18	154	3	23	113.333
pilus assembly protein CpaE, putative	B7J8D5	448	155	12	165	3	23	114.333
putative formate hydrogenlyase subunit 5	I0IS84	380	159	7	177	15	11	115.667
putative trehalose synthase	I0IN88	266	170	13	164	11	15	116.333
putative oligopeptide ABC transporter	I0INN4	232	171	15	160	7	19	116.667
putative anthranilate synthase component I	I0IL97	146	174	16	158	5	21	117.667
putative transcriptional activator (AfeR)	I0IPT9	374	160	8	172	5	21	117.667
putative squalenehopene cyclase	I0IQ92	298	169	8	173	14	12	118
type IV pilus biosynthesis protein	I0IM00	338	166	12	166	4	22	118
putative formate hydrogenlyase subunit 4	I0IS81	170	172	8	174	17	9	118.333
drug resistance secretion protein, putative	B7J3D9	330	168	9	169	8	18	118.333
pilus chaperone protein, putative	B7J3A8	344	164	9	168	2	24	118.667
putative hydrogenase-4 subunit F	I0IS83	108	177	7	178	17	9	121.333
metal dependent phosphohydrolase	I0IQ42	60	178	10	167	5	21	122
putative PAS/PAC sensor-containing diguanylate cyclase/phosphodiesterase	I0INJ9	14	183	9	170	7	19	124
putative FeMo cofactor biosynthesis protein NifB, Radical SAM superfamily enzyme	I0IS25	162	173	6	179	6	20	124
putative PAS/PAC sensor-containing diguanylate cyclase/phosphodiesterase	I0IS86	14	184	9	171	7	19	124.667
putative cysteine desulfurase	I0IMM7	40	180	8	175	5	21	125.333
putative oligopeptide ABC transporter	I0ILH1	128	176	6	180	5	21	125.667
glycine cleavage system H protein	B7J962	30	181	6	181	8	18	126.667
putative osmosensitive K+ channel signal transduction histidine kinase, sensor subunit	I0INM1	18	182	8	176	4	22	126.667
arsenite efflux ATP-binding protein ArsA	I0IKM2	60	179	4	186	7	19	128
KlbA protein	D6CUJ0	134	175	5	184	1	25	128
ISAfe1, transposase	J9ZA12	2	187	3	188	12	14	129.667
putative Type IV secretory pathway, TrbD component	D6CUJ6	12	185	5	185	6	20	130
hypothetical protein	B7J580	0	188	6	182	4	22	130.667
type IV pilin, putative	B7J7E6	2	186	4	187	5	21	131.333
putative trehalose biosynthesis protein	I0IN91	0	189	2	189	5	21	133
putative heat shock protein Hsp20	I0IMF6	0	191	1	191	7	19	133.667
putative L-2,4-diaminobutyric acid acetyltransferase	J9ZA87	0	190	1	190	4	22	134
